# Supplementary material for: Elucidation of Response Mechanism of Potato to Nitrogen Stress by Physiological and Transcriptional Analyses
Source: Genes (Basel). 2026 Mar 5;17(3):308. doi: 10.3390/genes17030308 (PMC13026097; doi:10.3390/genes17030308)
Supplement: Supplementary file 1 [file genes-17-00308-s001.zip]

Archive with 2 entries (2 files):
- Supplementary Material Figure.pdf
- Supplementary Material Table.xlsx
