# Supplementary material for: Elucidation of Response Mechanism of Potato to Nitrogen Stress by Physiological and Transcriptional Analyses
Source: Genes (Basel). 2026 Mar 5;17(3):308. doi: 10.3390/genes17030308 (PMC13026097; doi:10.3390/genes17030308)
Supplement: Supplementary file 1 [file genes-17-00308-s001.zip › Supplementary Material Table.xlsx]

## Sheet: Table S1
Table S1 Data information of potato stolon transcriptome
Sample	RawReads(M)	CleanReads(M)	Q30(%)	GC(%)	Total mapped reads	Multiple mapped	Uniquely mapped
N0-1	48.42	48.04	93.88	44.59	42852610(89.20%)	2638858(5.49%)	40213752(83.71%)
N0-2	47.35	46.85	93.63	43.76	40065336(85.51%)	2625509(5.60%)	37439827(79.91%)
N0-3	54.97	54.54	93.73	43.49	46350356(84.99%)	4721675(8.66%)	41628681(76.33%)
N1-1	54.86	54.34	94.06	44.48	46749631(86.03%)	4636157(8.53%)	42113474(77.49%)
N1-2	52.64	52.19	93.76	43.76	43249806(82.87%)	2883394(5.52%)	40366412(77.35%)
N1-3	58.15	57.7	93.82	44.4	50096636(86.82%)	4626481(8.02%)	45470155(78.81%)
N2-1	48.3	47.83	95.56	43.68	41938696(87.68%)	2446690(5.12%)	39492006(82.57%)
N2-2	51.96	51.53	93.69	44.68	45572423(88.43%)	2873031(5.58%)	42699392(82.86%)
N2-3	50.81	50.24	93.86	44.54	43622656(86.83%)	3698734(7.36%)	39923922(79.47%)

## Sheet: Table S2
Table S2 The detailed information of DEGs.
id	N0-1	N0-2	N0-3	N1-1	N1-2	N1-3	N2-1	N2-2	N2-3	gene_Dbxref	coding_type	description	GO_id	GO_term	pathway	pathway_description
AAP2	8.3594	6.62305	3.32561	16.4908	32.3737	32.6629	12.9825	20.0684	7.50191	102580162	protein_coding		GO:0016021,GO:0031965,GO:0005886,GO:0015171,GO:0015293,GO:0003333,GO:0015802	integral component of membrane|nuclear membrane|plasma membrane|amino acid transmembrane transporter activity|symporter activity|amino acid transmembrane transport|basic amino acid transport
ACO1	1.98274	3.38939	1.20702	11.0565	10.2895	10.9018	7.00067	10.4143	7.12382	102577917	protein_coding	1-aminocyclopropane-1-carboxylate oxidase	GO:0009815,GO:0051213,GO:0031418,GO:0046872,GO:0071398,GO:0071281,GO:0071732,GO:0009727,GO:0009693,GO:0009835,GO:0010030,GO:0009735,GO:0009620,GO:0009651	1-aminocyclopropane-1-carboxylate oxidase activity|dioxygenase activity|L-ascorbic acid binding|metal ion binding|cellular response to fatty acid|cellular response to iron ion|cellular response to nitric oxide|detection of ethylene stimulus|ethylene biosynthetic process|fruit ripening|positive regulation of seed germination|response to cytokinin|response to fungus|response to salt stress	sot00270	Cysteine and methionine metabolism
ACO2	6.53555	9.01905	11.1181	32.9262	35.7844	143.133	32.5041	24.3984	16.2402	102577821	protein_coding	1-aminocyclopropane-1-carboxylate oxidase	GO:0009815,GO:0031418,GO:0046872,GO:0009693,GO:0009835	1-aminocyclopropane-1-carboxylate oxidase activity|L-ascorbic acid binding|metal ion binding|ethylene biosynthetic process|fruit ripening	sot00270	Cysteine and methionine metabolism
CAT1	1069.36	1287.06	1210.24	1575.52	1750.21	1472.83	3569.22	3846.96	2728.15	102577441	protein_coding	catalase	GO:0009514,GO:0004096,GO:0020037,GO:0046872,GO:0042744,GO:0006979	glyoxysome|catalase activity|heme binding|metal ion binding|hydrogen peroxide catabolic process|response to oxidative stress	sot00380,sot00630,sot04016,sot04146	Tryptophan metabolism|Glyoxylate and dicarboxylate metabolism|MAPK signaling pathway - plant|Peroxisome
CBF3	0.603993	0.424048	0	2.90699	1.36623	0.425362	0.141364	0.0520731	0.143851	102577707	protein_coding	AP2 domain CBF protein	GO:0005634,GO:0003677,GO:0003700,GO:0009631,GO:0009409,GO:0009414	nucleus|DNA binding|DNA-binding transcription factor activity|cold acclimation|response to cold|response to water deprivation
CO	0.771435	0.235688	0.0717241	0.094843	0.674982	0.43266	3.78886	8.83547	2.40036	102577671	protein_coding	CONSTANS	GO:0005634,GO:0003677,GO:0003700,GO:0008270,GO:0009658,GO:0009909	nucleus|DNA binding|DNA-binding transcription factor activity|zinc ion binding|chloroplast organization|regulation of flower development
EIF4E	370.681	333.929	415.782	211.65	286.525	251.79	142.336	238.31	222.118	102580433	protein_coding	eukaryotic translation initiation factor 4E	GO:0005737,GO:0003743,GO:0006417	cytoplasm|translation initiation factor activity|regulation of translation
EXLA1	10.1357	8.81352	3.72104	23.2144	39.0585	49.3532	29.8506	22.7582	14.5261	102577870	protein_coding	expansin-like protein precursor
EXPB1	4.0905	6.75567	2.64683	1.95636	0.251774	1.60418	26.5514	11.2617	25.4077	102577629	protein_coding	beta expansin 1 precursor
GRX1	23.9539	31.9169	44.7059	20.3651	82.5518	69.8677	8.25294	6.97376	9.41327	102577494	protein_coding	glutaredoxin	GO:0005737,GO:0005634,GO:0009055,GO:0015035,GO:0045454,GO:0006995	cytoplasm|nucleus|electron transfer activity|protein disulfide oxidoreductase activity|cell redox homeostasis|cellular response to nitrogen starvation
IAA2	37.2259	41.7747	35.4786	111.301	88.8921	124.606	100.972	62.4478	85.9653	102586718	protein_coding	auxin-responsive protein IAA14-like	GO:0005634,GO:0003700,GO:0009734,GO:0010102,GO:0045892,GO:0009733	nucleus|DNA-binding transcription factor activity|auxin-activated signaling pathway|lateral root morphogenesis|negative regulation of transcription, DNA-templated|response to auxin	sot04075	Plant hormone signal transduction
IPKA	21.492	9.31417	10.1088	5.42315	5.03312	7.28571	10.0534	16.6033	8.32512	102577926	protein_coding	inositol polyphosphate kinase	GO:0005737,GO:0005829,GO:0005524,GO:0047325,GO:0052726,GO:0052725,GO:0000287,GO:0052746,GO:0032957	cytoplasm|cytosol|ATP binding|inositol tetrakisphosphate 1-kinase activity|inositol-1,3,4-trisphosphate 5-kinase activity|inositol-1,3,4-trisphosphate 6-kinase activity|magnesium ion binding|inositol phosphorylation|inositol trisphosphate metabolic process	sot00562,sot04070	Inositol phosphate metabolism|Phosphatidylinositol signaling system
LEA2-1	37.4346	30.2422	15.99	106.672	110.297	90.1516	60.8223	35.3739	64.5709	102589097	protein_coding	protein NDR1-like	GO:0016021,GO:0005886,GO:0009506,GO:0042742	integral component of membrane|plasma membrane|plasmodesma|defense response to bacterium
LFY	0.195317	0.0215486	0.0196729	0.273148	2.22165	2.1361	2.25278	6.24229	1.1462	102577742	protein_coding	LEAFY/FLORICAULA	GO:0005634,GO:0003677,GO:0007275,GO:0006355	nucleus|DNA binding|multicellular organism development|regulation of transcription, DNA-templated
LOC102577439	10.1354	2.9508	0.815273	22.2174	21.1229	11.322	8.69799	5.57363	9.51482	102577439	protein_coding	CBF2	GO:0005634,GO:0003677,GO:0003700,GO:0009631,GO:0009409,GO:0009414	nucleus|DNA binding|DNA-binding transcription factor activity|cold acclimation|response to cold|response to water deprivation
LOC102577442	1.24736	3.18237	4.24026	14.5043	19.2198	26.0225	16.5185	8.24365	13.6842	102577442	protein_coding
LOC102577455	13.2038	17.4709	17.5002	6.12689	8.78876	7.27715	7.53377	3.87082	6.96511	102577455	protein_coding	epoxide hydrolase
LOC102577491	15.711	10.6117	8.76997	28.5128	28.4284	42.213	32.9271	23.3619	20.5613	102577491	protein_coding	WRKY transcription factor 2	GO:0005634,GO:0005516,GO:0003700,GO:0043565	nucleus|calmodulin binding|DNA-binding transcription factor activity|sequence-specific DNA binding
LOC102577501	107.615	9.87802	15.8428	83.3947	394.442	148.929	318.586	1087.06	520.067	102577501	protein_coding	non-specific lipid transfer protein a7	GO:0008289,GO:0006869	lipid binding|lipid transport
LOC102577503	285.296	141.519	161.429	99.491	127.082	90.1924	168.16	254.401	170.956	102577503	protein_coding		GO:0009507,GO:0005524,GO:0019538	chloroplast|ATP binding|protein metabolic process
LOC102577525	1221.92	530.27	686.228	534.307	293.033	382.642	324.843	331.298	398.45	102577525	protein_coding	chaperonin-60 beta subunit	GO:0009507,GO:0009941,GO:0009570,GO:0005829,GO:0022626,GO:0005739,GO:0005730,GO:0005634,GO:0005524,GO:0051082,GO:0006458,GO:0007005,GO:0042026	chloroplast|chloroplast envelope|chloroplast stroma|cytosol|cytosolic ribosome|mitochondrion|nucleolus|nucleus|ATP binding|unfolded protein binding|'de novo' protein folding|mitochondrion organization|protein refolding	sot03018	RNA degradation
LOC102577541	0.810681	0.482688	0.0907268	2.89215	2.35234	2.4628	1.76247	0.805429	0.660753	102577541	protein_coding	ABA 8'-hydroxylase CYP707A1	GO:0020037,GO:0005506,GO:0004497,GO:0016705,GO:0009687,GO:0055114,GO:0016125	heme binding|iron ion binding|monooxygenase activity|oxidoreductase activity, acting on paired donors, with incorporation or reduction of molecular oxygen|abscisic acid metabolic process|oxidation-reduction process|sterol metabolic process	sot00906	Carotenoid biosynthesis
LOC102577566	359.027	282.999	270.68	289.852	158.373	300.301	117.865	83.0584	148.208	102577566	protein_coding		GO:0009507,GO:0046872,GO:0004784	chloroplast|metal ion binding|superoxide dismutase activity	sot04146	Peroxisome
LOC102577576	123.669	76.7082	48.0281	99.8354	50.9169	40.1591	252.211	250.167	146.812	102577576	protein_coding		GO:0004066,GO:0005524,GO:0006541,GO:0070981	asparagine synthase (glutamine-hydrolyzing) activity|ATP binding|glutamine metabolic process|L-asparagine biosynthetic process	sot00250	Alanine, aspartate and glutamate metabolism
LOC102577585	856.831	1442.88	1452.36	866.913	731.366	759.658	651.117	630.46	694.886	102577585	protein_coding	Ran/TC4-like protein	GO:0005737,GO:0005634,GO:0005525,GO:0003924,GO:0006606	cytoplasm|nucleus|GTP binding|GTPase activity|protein import into nucleus	sot03008,sot03013,sot03250	Ribosome biogenesis in eukaryotes|Nucleocytoplasmic transport|Viral life cycle - HIV-1
LOC102577589	52.8658	17.3057	18.4574	9.68721	11.7864	11.485	12.1698	11.4082	8.77424	102577589	protein_coding		GO:0000775,GO:0000778,GO:0000776,GO:0005634,GO:0019237,GO:0051315,GO:0051455,GO:0051301,GO:0051382	chromosome, centromeric region|condensed nuclear chromosome kinetochore|kinetochore|nucleus|centromeric DNA binding|attachment of mitotic spindle microtubules to kinetochore|attachment of spindle microtubules to kinetochore involved in homologous chromosome segregation|cell division|kinetochore assembly
LOC102577599	145.675	129.986	144.508	76.4921	97.3203	79.493	82.0703	126.041	103.688	102577599	protein_coding	uncharacterized LOC102577599	GO:0005634,GO:0003682,GO:0046872,GO:0035064,GO:0000976,GO:0006325,GO:0009908,GO:0035067,GO:0048579,GO:0009791,GO:2000028,GO:0006355,GO:0009845	nucleus|chromatin binding|metal ion binding|methylated histone binding|transcription regulatory region sequence-specific DNA binding|chromatin organization|flower development|negative regulation of histone acetylation|negative regulation of long-day photoperiodism, flowering|post-embryonic development|regulation of photoperiodism, flowering|regulation of transcription, DNA-templated|seed germinat…
LOC102577603	289.98	146.365	133.58	117.095	102.143	141.423	68.7814	74.0774	73.471	102577603	protein_coding	RNA-binding protein precursor	GO:0005739,GO:1990904,GO:0005524,GO:0005507,GO:0003723,GO:0003697,GO:0016554,GO:0080156,GO:0006397,GO:0009409	mitochondrion|ribonucleoprotein complex|ATP binding|copper ion binding|RNA binding|single-stranded DNA binding|cytidine to uridine editing|mitochondrial mRNA modification|mRNA processing|response to cold	sot03040	Spliceosome
LOC102577608	4.71107	3.31639	2.63335	2.08173	3.33505	4.6274	6.37334	17.0687	5.74426	102577608	protein_coding	mas-binding factor MBF2	GO:0005634,GO:0003700,GO:0043565,GO:0006351	nucleus|DNA-binding transcription factor activity|sequence-specific DNA binding|transcription, DNA-templated	sot04075	Plant hormone signal transduction
LOC102577615	57.8267	607.36	224.155	415.708	144.059	35.4457	773.179	700.516	1063.76	102577615	protein_coding	5-lipoxygenase	GO:0005737,GO:0016165,GO:0046872,GO:0031408	cytoplasm|linoleate 13S-lipoxygenase activity|metal ion binding|oxylipin biosynthetic process	sot00591	Linoleic acid metabolism
LOC102577637	638.091	177.72	310.573	46.3586	124.642	45.8618	252.265	299.744	192.104	102577637	protein_coding	BURP domain-containing protein	GO:0005768,GO:0005794,GO:0005802,GO:0009651	endosome|Golgi apparatus|trans-Golgi network|response to salt stress
LOC102577639	310.8	231.987	275.243	175.085	165.766	164.089	153.61	231.623	195.46	102577639	protein_coding	oligouridylate binding protein-like protein	GO:0005634,GO:0003729,GO:0006397	nucleus|mRNA binding|mRNA processing
LOC102577650	4.44909	4.52244	7.85477	13.8821	46.4537	17.6316	49.2667	61.9153	18.8066	102577650	protein_coding
LOC102577668	56.3025	56.7754	57.8005	19.0342	35.8078	28.6886	21.0344	18.5111	19.7829	102577668	protein_coding	uncharacterized LOC102577668	GO:0051213,GO:0046872	dioxygenase activity|metal ion binding
LOC102577685	350.832	136.956	159.872	109.343	144.708	135.267	92.003	140.616	123.892	102577685	protein_coding	uncharacterized LOC102577685	GO:0009507,GO:0005886,GO:0009793,GO:0048364,GO:0048367	chloroplast|plasma membrane|embryo development ending in seed dormancy|root development|shoot system development
LOC102577686	3808.5	3611.5	3724.39	1074.56	2414.37	1362.4	1117.88	2345.49	1525.21	102577686	protein_coding	ADP-ribosylation factor 1-like protein	GO:0005794,GO:0005525,GO:0015031,GO:0016192	Golgi apparatus|GTP binding|protein transport|vesicle-mediated transport	sot04144	Endocytosis
LOC102577709	2.60851	2.15013	1.47978	0.928463	1.76612	0.847102	5.86661	4.00928	5.34141	102577709	protein_coding	endonuclease	GO:0008309,GO:0004519,GO:0004521,GO:0016891,GO:0046872,GO:0003676,GO:0000014,GO:0043765,GO:0006308,GO:0080187,GO:0010150,GO:0090502	double-stranded DNA exodeoxyribonuclease activity|endonuclease activity|endoribonuclease activity|endoribonuclease activity, producing 5'-phosphomonoesters|metal ion binding|nucleic acid binding|single-stranded DNA endodeoxyribonuclease activity|T/G mismatch-specific endonuclease activity|DNA catabolic process|floral organ senescence|leaf senescence|RNA phosphodiester bond hydrolysis, endonucleol…
LOC102577758	0.0720347	0.429155	0.0725555	3.79931	2.80926	9.92647	5.26697	3.4704	3.30636	102577758	protein_coding	cytokinin oxidase/dehydrogenase 1	GO:0005773,GO:0019139,GO:0071949,GO:0009823,GO:0048507	vacuole|cytokinin dehydrogenase activity|FAD binding|cytokinin catabolic process|meristem development	sot00908	Zeatin biosynthesis
LOC102577783	18.1775	3.119	3.50183	15.1896	32.1812	26.0286	8.72172	14.1812	8.82472	102577783	protein_coding	9-cis-epoxy-carotenoid dioxygenase 1	GO:0009507,GO:0009570,GO:0045549,GO:0010436,GO:0046872,GO:0016121	chloroplast|chloroplast stroma|9-cis-epoxycarotenoid dioxygenase activity|carotenoid dioxygenase activity|metal ion binding|carotene catabolic process	sot00906	Carotenoid biosynthesis
LOC102577784	12.0829	4.48427	2.76648	20.2123	21.8544	19.834	10.0253	8.59161	7.75278	102577784	protein_coding	ACRE 276-like protein	GO:0005737,GO:0005634,GO:0004842,GO:0009814,GO:0016567	cytoplasm|nucleus|ubiquitin-protein transferase activity|defense response, incompatible interaction|protein ubiquitination
LOC102577800	2808.35	2767.26	2611.93	1362.39	2244.83	1738.25	1277.87	2742.28	1879.28	102577800	protein_coding	ubiquitin carrier-like protein	GO:0005524,GO:0016740,GO:0016567	ATP binding|transferase activity|protein ubiquitination	sot04120	Ubiquitin mediated proteolysis
LOC102577804	1851.61	1856.68	1968.72	1299.74	1187.35	1091.79	735.243	856.413	1026.66	102577804	protein_coding	eukaryotic initiation factor 5A3-like	GO:0043022,GO:0003746,GO:0003743,GO:0045901,GO:0045905,GO:0006452	ribosome binding|translation elongation factor activity|translation initiation factor activity|positive regulation of translational elongation|positive regulation of translational termination|translational frameshifting
LOC102577822	39.849	265.404	149.926	304.15	205.488	487.783	175.863	70.8318	157.958	102577822	protein_coding	allene oxide cyclase	GO:0009507,GO:0046423,GO:0009734,GO:0007623,GO:0050832,GO:0080186,GO:0009908,GO:0009864,GO:0009695,GO:0048573,GO:1900367,GO:0009737,GO:0009646,GO:0009637,GO:0009723,GO:0010218,GO:0042542,GO:0009625,GO:0010038,GO:0010114,GO:0009751,GO:0009651,GO:0033274,GO:0009611,GO:0006636	chloroplast|allene-oxide cyclase activity|auxin-activated signaling pathway|circadian rhythm|defense response to fungus|developmental vegetative growth|flower development|induced systemic resistance, jasmonic acid mediated signaling pathway|jasmonic acid biosynthetic process|photoperiodism, flowering|positive regulation of defense response to insect|response to abscisic acid|response to absence o…	sot00592	alpha-Linolenic acid metabolism
LOC102577856	31.0534	35.6428	21.3329	86.467	124.825	91.269	56.1088	45.7516	48.2768	102577856	protein_coding		GO:0005509	calcium ion binding	sot04626	Plant-pathogen interaction
LOC102577891	395.095	474.438	468.182	264.615	292.199	221.86	211.409	356.985	302.396	102577891	protein_coding	pre-mRNA splicing factor-like protein	GO:0005829,GO:0016607,GO:0005730,GO:0005681,GO:0003729,GO:0003723,GO:0045292,GO:0000381,GO:0008380	cytosol|nuclear speck|nucleolus|spliceosomal complex|mRNA binding|RNA binding|mRNA cis splicing, via spliceosome|regulation of alternative mRNA splicing, via spliceosome|RNA splicing	sot03040	Spliceosome
LOC102577899	27.5979	20.5515	30.5212	9.71996	24.963	8.92322	28.0354	53.17	30.5275	102577899	protein_coding		GO:0005789,GO:0016021,GO:0005778,GO:0004420,GO:0042282,GO:0050661,GO:0015936,GO:0008299,GO:0016126	endoplasmic reticulum membrane|integral component of membrane|peroxisomal membrane|hydroxymethylglutaryl-CoA reductase (NADPH) activity|hydroxymethylglutaryl-CoA reductase activity|NADP binding|coenzyme A metabolic process|isoprenoid biosynthetic process|sterol biosynthetic process	sot00900	Terpenoid backbone biosynthesis
LOC102577900	384.133	135.66	188.214	91.5249	100.513	102.129	71.1199	75.9725	81.6579	102577900	protein_coding	triosphosphate isomerase-like protein	GO:0005737,GO:0004807,GO:0006094,GO:0006096	cytoplasm|triose-phosphate isomerase activity|gluconeogenesis|glycolytic process	sot00010,sot00051,sot00562,sot00710	Glycolysis / Gluconeogenesis|Fructose and mannose metabolism|Inositol phosphate metabolism|Carbon fixation in photosynthetic organisms
LOC102577928	10.2359	20.5781	42.3686	107.928	209.146	92.0589	93.1296	49.9079	85.1481	102577928	protein_coding	rhamnose:beta-solanine/beta-chaconine rhamnosyltransferase	GO:0102360,GO:0047893,GO:0102425	daphnetin 3-O-glucosyltransferase activity|flavonol 3-O-glucosyltransferase activity|myricetin 3-O-glucosyltransferase activity
LOC102578157	6.59195	7.19782	6.39369	9.64688	22.853	37.3818	13.4932	24.1958	11.6269	102578157	protein_coding
LOC102578158	130.642	201.131	147.409	199.219	420.415	277.002	98.5591	146.931	147.642	102578158	protein_coding
LOC102578161	3.4584	2.03494	1.0218	21.557	14.0961	18.5753	4.46377	4.41681	4.25236	102578161	protein_coding
LOC102578166	1.6659	1.30573	1.26552	1.42877	1.19628	0.95084	2.37986	3.20764	2.6157	102578166	protein_coding				sot03040	Spliceosome
LOC102578169	3.39658	3.89468	3.55567	5.58495	6.9572	5.39119	24.6226	26.5658	18.5168	102578169	protein_coding		GO:0005634,GO:0008270,GO:0010100,GO:0009640,GO:0006355	nucleus|zinc ion binding|negative regulation of photomorphogenesis|photomorphogenesis|regulation of transcription, DNA-templated
LOC102578171	6.37942	10.9293	7.8267	33.0416	28.9694	41.6848	37.5656	29.5704	36.1649	102578171	protein_coding
LOC102578178	0.414309	0.720797	0.280878	1.59177	2.20094	1.48859	15.3763	3.09798	3.465	102578178	protein_coding		GO:0010330,GO:0009507,GO:0005794,GO:0016021,GO:0005886,GO:0005802,GO:0016760,GO:0016759,GO:0046872,GO:0030244,GO:0009832,GO:0009833,GO:0009834,GO:0010400	cellulose synthase complex|chloroplast|Golgi apparatus|integral component of membrane|plasma membrane|trans-Golgi network|cellulose synthase (UDP-forming) activity|cellulose synthase activity|metal ion binding|cellulose biosynthetic process|plant-type cell wall biogenesis|plant-type primary cell wall biogenesis|plant-type secondary cell wall biogenesis|rhamnogalacturonan I side chain metabolic pr…
LOC102578180	0.936757	1.13192	0.718879	3.2751	3.64688	10.6515	2.43469	1.03645	1.35563	102578180	protein_coding		GO:0016021,GO:0005886,GO:0005385,GO:0071577,GO:0006829	integral component of membrane|plasma membrane|zinc ion transmembrane transporter activity|zinc ion transmembrane transport|zinc ion transport
LOC102578187	3.04172	4.98652	4.38009	15.0056	9.37014	14.7967	22.1913	13.7962	18.5137	102578187	protein_coding		GO:0009507,GO:0005737,GO:0005829,GO:0008184,GO:0102250,GO:0004645,GO:0030170,GO:0102499,GO:0005980,GO:0046686,GO:0009414	chloroplast|cytoplasm|cytosol|glycogen phosphorylase activity|linear malto-oligosaccharide phosphorylase activity|phosphorylase activity|pyridoxal phosphate binding|SHG alpha-glucan phosphorylase activity|glycogen catabolic process|response to cadmium ion|response to water deprivation	sot00500	Starch and sucrose metabolism
LOC102578188	8138.19	2124.57	3531.25	1024.83	2753.98	1534.26	887.504	576.84	733.482	102578188	protein_coding		GO:0005737	cytoplasm	sot04141	Protein processing in endoplasmic reticulum
LOC102578194	2.57635	4.19897	4.30529	5.26409	3.2409	4.53598	1.95973	1.16612	2.08624	102578194	non_coding
LOC102578203	52.1888	21.3171	13.017	20.1757	22.2768	17.1719	9.11992	9.02811	9.57637	102578203	protein_coding		GO:0005783,GO:0005789,GO:0016671,GO:0003756,GO:0015035,GO:0034975	endoplasmic reticulum|endoplasmic reticulum membrane|oxidoreductase activity, acting on a sulfur group of donors, disulfide as acceptor|protein disulfide isomerase activity|protein disulfide oxidoreductase activity|protein folding in endoplasmic reticulum	sot04141	Protein processing in endoplasmic reticulum
LOC102578233	10.8929	6.73866	6.23807	9.20794	6.32777	7.57943	16.1674	18.4552	14.3331	102578233	protein_coding		GO:0005634,GO:0005524,GO:0003677,GO:0004386,GO:0046872,GO:0008283,GO:0006338,GO:0009736,GO:0009788,GO:0045892,GO:2000023,GO:0009733,GO:0009739,GO:0048364	nucleus|ATP binding|DNA binding|helicase activity|metal ion binding|cell proliferation|chromatin remodeling|cytokinin-activated signaling pathway|negative regulation of abscisic acid-activated signaling pathway|negative regulation of transcription, DNA-templated|regulation of lateral root development|response to auxin|response to gibberellin|root development
LOC102578238	4.42651	1.26028	1.58205	9.80622	16.4956	17.601	15.4401	12.0183	11.9334	102578238	non_coding		GO:0016592,GO:0008134,GO:0045944	mediator complex|transcription factor binding|positive regulation of transcription by RNA polymerase II
LOC102578248	0.246346	0.52758	0.248127	0.839564	1.89847	3.47338	2.99953	3.86168	1.23003	102578248	protein_coding		GO:0005576,GO:0004185,GO:0019748	extracellular region|serine-type carboxypeptidase activity|secondary metabolic process
LOC102578250	1.67235	0	0	0.117231	0.148984	0.267395	0.694929	2.22596	1.04536	102578250	protein_coding
LOC102578270	93.5418	47.2074	21.1434	178.512	223.521	165.659	78.9089	56.8853	84.5422	102578270	protein_coding		GO:0030015,GO:0005634,GO:0000932,GO:0008408,GO:0046872,GO:0004535,GO:0003723,GO:0042742,GO:0002213,GO:0043928,GO:0017148,GO:0000289,GO:0009611	CCR4-NOT core complex|nucleus|P-body|3'-5' exonuclease activity|metal ion binding|poly(A)-specific ribonuclease activity|RNA binding|defense response to bacterium|defense response to insect|exonucleolytic nuclear-transcribed mRNA catabolic process involved in deadenylation-dependent decay|negative regulation of translation|nuclear-transcribed mRNA poly(A) tail shortening|response to wounding	sot03018	RNA degradation
LOC102578283	4.47586	6.69507	5.88165	4.74135	3.25595	3.74719	9.44375	11.4312	6.42477	102578283	protein_coding
LOC102578286	16.0408	2.0526	3.44866	0.609077	3.58844	0.826432	2.76928	1.74958	0.688116	102578286	protein_coding		GO:0005634,GO:0003904,GO:0003677,GO:0003913,GO:0071949,GO:0000719,GO:0009650	nucleus|deoxyribodipyrimidine photo-lyase activity|DNA binding|DNA photolyase activity|FAD binding|photoreactive repair|UV protection
LOC102578292	41.1928	57.3425	56.0779	61.1414	51.6048	107.264	32.4781	32.2818	39.2161	102578292	protein_coding
LOC102578319	5.41679	1.75262	5.08872	5.07274	47.4217	7.87985	1.31412	4.54434	4.88501	102578319	protein_coding		GO:0048046,GO:0005618,GO:0004553,GO:0016762,GO:0042546,GO:0071555,GO:0010411	apoplast|cell wall|hydrolase activity, hydrolyzing O-glycosyl compounds|xyloglucan:xyloglucosyl transferase activity|cell wall biogenesis|cell wall organization|xyloglucan metabolic process
LOC102578339	5.08196	1.94324	3.3446	2.91319	8.26962	3.31581	2.05177	1.06796	0.938024	102578339	protein_coding
LOC102578345	0.972671	1.86661	1.20048	4.37228	4.55656	6.26152	8.08394	8.71125	5.20415	102578345	protein_coding		GO:0005829,GO:0043231,GO:0016020,GO:0008289,GO:0032934,GO:0015248	cytosol|intracellular membrane-bounded organelle|membrane|lipid binding|sterol binding|sterol transporter activity
LOC102578387	4.54447	5.723	4.91224	13.7515	12.3263	19.6278	19.4847	16.9659	14.1707	102578387	protein_coding		GO:0010369,GO:0005720,GO:0005634,GO:0003682,GO:0010385,GO:0042393,GO:0046872,GO:0008327,GO:0010428,GO:0010429,GO:0061630,GO:0004842,GO:0051301,GO:0032776,GO:0010424,GO:0010216,GO:0031508,GO:0090309,GO:0016567	chromocenter|nuclear heterochromatin|nucleus|chromatin binding|double-stranded methylated DNA binding|histone binding|metal ion binding|methyl-CpG binding|methyl-CpNpG binding|methyl-CpNpN binding|ubiquitin protein ligase activity|ubiquitin-protein transferase activity|cell division|DNA methylation on cytosine|DNA methylation on cytosine within a CG sequence|maintenance of DNA methylation|pericen…
LOC102578404	463.726	440.238	418.867	279.4	215.913	334.402	129.81	143.188	142.2	102578404	protein_coding		GO:0005737,GO:0005634,GO:1990592	cytoplasm|nucleus|protein K69-linked ufmylation
LOC102578410	10.653	8.52727	10.5636	11.1875	16.1641	18.0855	40.0599	58.2183	30.9065	102578410	protein_coding
LOC102578423	8.54724	5.41093	4.08587	5.59712	5.02917	5.05719	10.842	15.2982	10.3574	102578423	protein_coding		GO:0051285,GO:0032153,GO:0030428,GO:0051286,GO:0005829,GO:0032991,GO:0043130,GO:1903003,GO:0070647	cell cortex of cell tip|cell division site|cell septum|cell tip|cytosol|protein-containing complex|ubiquitin binding|positive regulation of protein deubiquitination|protein modification by small protein conjugation or removal
LOC102578439	0.0900079	0.287976	0.145054	0.440561	0.365644	0.319923	0.0648842	0.068288	0.113187	102578439	protein_coding		GO:0043531,GO:0005524,GO:0006952	ADP binding|ATP binding|defense response
LOC102578442	1014.06	28.3699	42.0244	6.25888	21.5912	6.99774	8.31738	2.0265	2.73267	102578442	protein_coding		GO:0005737	cytoplasm	sot04141	Protein processing in endoplasmic reticulum
LOC102578462	2.3286	3.19296	2.37894	3.32296	10.2029	10.0049	2.53506	3.47027	2.19619	102578462	protein_coding		GO:0009507,GO:0009535,GO:0016021,GO:0009579,GO:0061635,GO:0009735	chloroplast|chloroplast thylakoid membrane|integral component of membrane|thylakoid|regulation of protein complex stability|response to cytokinin
LOC102578468	1363.87	1097.46	1536.88	872.657	1122.77	994.007	267.639	554.702	442.843	102578468	protein_coding		GO:0005737,GO:0005829,GO:0005634,GO:0031386,GO:0010286,GO:0043433,GO:0016925,GO:0009408	cytoplasm|cytosol|nucleus|protein tag|heat acclimation|negative regulation of DNA-binding transcription factor activity|protein sumoylation|response to heat
LOC102578469	0.0170052	0.0375224	0.102769	0.203842	0.811705	0.898899	2.04894	1.56433	0.463329	102578469	protein_coding		GO:0005634,GO:0003700,GO:0043565,GO:0044212,GO:0030154,GO:0000902,GO:0035017,GO:1901957,GO:0009733,GO:0046686,GO:0009723,GO:0009739,GO:0009753,GO:0009751,GO:0009651	nucleus|DNA-binding transcription factor activity|sequence-specific DNA binding|transcription regulatory region DNA binding|cell differentiation|cell morphogenesis|cuticle pattern formation|regulation of cutin biosynthetic process|response to auxin|response to cadmium ion|response to ethylene|response to gibberellin|response to jasmonic acid|response to salicylic acid|response to salt stress
LOC102578486	14.3595	5.09057	13.723	6.33583	3.28991	7.15756	11.3116	15.5414	11.2823	102578486	protein_coding		GO:0009535,GO:0016021,GO:0009705,GO:0005524,GO:0022857,GO:0042631,GO:0006811	chloroplast thylakoid membrane|integral component of membrane|plant-type vacuole membrane|ATP binding|transmembrane transporter activity|cellular response to water deprivation|ion transport
LOC102578489	33.6575	25.3087	23.8636	19.542	17.352	11.7749	23.624	23.6524	18.2123	102578489	protein_coding		GO:0005730,GO:0005524,GO:0004386,GO:0003723,GO:0006364	nucleolus|ATP binding|helicase activity|RNA binding|rRNA processing
LOC102578491	6.77099	13.1087	10.3283	13.8525	5.02517	3.73818	42.4408	32.0141	28.7233	102578491	protein_coding
LOC102578495	51.6856	12.1195	5.37309	9.55227	15.009	18.4028	51.8025	124.209	38.055	102578495	protein_coding		GO:0005634,GO:0008270	nucleus|zinc ion binding
LOC102578496	942.73	1630.01	1644.86	772.268	439.601	525.125	373.968	52.5772	251.388	102578496	protein_coding		GO:0005618,GO:0005576,GO:0006952	cell wall|extracellular region|defense response
LOC102578499	151.281	261.318	226.18	231.183	146.492	260.13	112.528	80.4974	123.515	102578499	protein_coding		GO:0005743,GO:0005753,GO:0000275,GO:0005739,GO:0046933,GO:0015986	mitochondrial inner membrane|mitochondrial proton-transporting ATP synthase complex|mitochondrial proton-transporting ATP synthase complex, catalytic core F(1)|mitochondrion|proton-transporting ATP synthase activity, rotational mechanism|ATP synthesis coupled proton transport	sot00190	Oxidative phosphorylation
LOC102578500	0.120726	0.199788	0.218877	1.25419	0.796951	2.27757	2.57354	1.22506	1.25248	102578500	protein_coding		GO:0009507,GO:0004471,GO:0004473,GO:0046872,GO:0051287,GO:0008948	chloroplast|malate dehydrogenase (decarboxylating) (NAD+) activity|malate dehydrogenase (decarboxylating) (NADP+) activity|metal ion binding|NAD binding|oxaloacetate decarboxylase activity	sot00620,sot00710	Pyruvate metabolism|Carbon fixation in photosynthetic organisms
LOC102578502	2.57149	1.22189	0.846264	2.31438	3.73637	3.19056	8.45579	8.05256	4.01545	102578502	protein_coding		GO:0005829,GO:0005524,GO:0004674,GO:0004712,GO:0009658	cytosol|ATP binding|protein serine/threonine kinase activity|protein serine/threonine/tyrosine kinase activity|chloroplast organization
LOC102578513	0	0.0228892	0.0208969	0	0	0	0.19229	0.118053	0.782689	102578513	protein_coding		GO:0030410,GO:0030418	nicotianamine synthase activity|nicotianamine biosynthetic process	sot00270,sot00999	Cysteine and methionine metabolism|Biosynthesis of various plant secondary metabolites
LOC102578515	1.77295	1.15669	0.78986	0.417214	1.95641	0.706929	0.280895	0.210175	0.250107	102578515	protein_coding		GO:0016787	hydrolase activity
LOC102578522	26.6906	14.8726	20.753	40.3304	89.1043	26.9963	11.4682	17.2526	24.521	102578522	protein_coding		GO:0033987,GO:0052689,GO:0009813,GO:0009717,GO:0046287	2-hydroxyisoflavanone dehydratase activity|carboxylic ester hydrolase activity|flavonoid biosynthetic process|isoflavonoid biosynthetic process|isoflavonoid metabolic process
LOC102578540	2.44844	0.363197	0.497374	0.739903	1.19107	1.63141	5.17004	3.47326	2.0699	102578540	protein_coding		GO:0005739,GO:0005524,GO:0031072,GO:0046872,GO:0051082,GO:0051085,GO:0009558,GO:0009553,GO:0000740,GO:0010197,GO:0009408,GO:0010198	mitochondrion|ATP binding|heat shock protein binding|metal ion binding|unfolded protein binding|chaperone cofactor-dependent protein refolding|embryo sac cellularization|embryo sac development|nuclear membrane fusion|polar nucleus fusion|response to heat|synergid death
LOC102578561	0.583736	0.92577	0.422593	0.236886	0.0926307	0.0332504	0.169071	0.0172998	0.114697	102578561	protein_coding		GO:0005737,GO:0016020,GO:0047372,GO:0016298,GO:0004620,GO:0071456,GO:0051607,GO:0016042,GO:0006629,GO:0031408,GO:0009626,GO:0046686	cytoplasm|membrane|acylglycerol lipase activity|lipase activity|phospholipase activity|cellular response to hypoxia|defense response to virus|lipid catabolic process|lipid metabolic process|oxylipin biosynthetic process|plant-type hypersensitive response|response to cadmium ion
LOC102578566	1.75871	3.24273	2.58434	8.84421	7.89079	16.6434	11.4872	4.958	6.58941	102578566	protein_coding		GO:0016021,GO:0005886,GO:0009506,GO:0022857	integral component of membrane|plasma membrane|plasmodesma|transmembrane transporter activity
LOC102578583	3.63606	3.57124	3.18595	2.46571	2.40179	1.4818	5.99727	3.64455	3.77938	102578583	protein_coding		GO:0016021,GO:0020037,GO:0005506,GO:0004497,GO:0016705	integral component of membrane|heme binding|iron ion binding|monooxygenase activity|oxidoreductase activity, acting on paired donors, with incorporation or reduction of molecular oxygen
LOC102578628	61.6721	69.6185	47.6689	101.233	170.768	224.061	100.249	142.947	118.764	102578628	protein_coding				sot04136	Autophagy - other
LOC102578637	0.264197	0.270658	0.361145	2.54485	2.64483	4.02454	1.63245	2.88138	2.37309	102578637	protein_coding
LOC102578639	3.89994	0.692381	1.58028	0.850788	11.1993	4.49399	0.877107	1.10531	0.704634	102578639	protein_coding		GO:0098869,GO:0010438,GO:0009658,GO:0042742,GO:0002229,GO:0045893,GO:0031347,GO:0047484,GO:0009651	cellular oxidant detoxification|cellular response to sulfur starvation|chloroplast organization|defense response to bacterium|defense response to oomycetes|positive regulation of transcription, DNA-templated|regulation of defense response|regulation of response to osmotic stress|response to salt stress
LOC102578640	0.365404	0.571109	0	1.79462	1.82458	1.88713	0.627166	0.635314	0.765838	102578640	protein_coding
LOC102578653	7.2507	6.80801	7.07003	5.50918	7.32457	8.0493	2.58164	2.81635	2.06123	102578653	protein_coding		GO:0005829,GO:0031417,GO:0005634,GO:0004596,GO:0017196	cytosol|NatC complex|nucleus|peptide alpha-N-acetyltransferase activity|N-terminal peptidyl-methionine acetylation
LOC102578661	2.64223	0.136949	0.357225	0	0.180095	0	0.0182618	0.0168174	0	102578661	protein_coding		GO:0031225,GO:0046658,GO:0048046,GO:0005618,GO:0005886,GO:0009506,GO:0042973,GO:0005975,GO:0006952,GO:0009664	anchored component of membrane|anchored component of plasma membrane|apoplast|cell wall|plasma membrane|plasmodesma|glucan endo-1,3-beta-D-glucosidase activity|carbohydrate metabolic process|defense response|plant-type cell wall organization
LOC102578675	3.41805	1.45613	1.36347	2.90727	3.12764	4.47225	1.46375	1.25169	0.992999	102578675	protein_coding		GO:0016021,GO:0016787	integral component of membrane|hydrolase activity
LOC102578685	21.4666	23.1899	20.7852	28.9103	26.0837	38.721	13.9483	12.9662	17.876	102578685	protein_coding		GO:0022625,GO:0003735,GO:0006412	cytosolic large ribosomal subunit|structural constituent of ribosome|translation	sot03010	Ribosome
LOC102578713	15.9985	11.7011	7.17065	16.026	47.8444	62.0425	59.7139	112.033	35.3519	102578713	protein_coding		GO:0051213,GO:0020037,GO:0046872,GO:0004601,GO:0006631,GO:0010150,GO:0001676,GO:0031408,GO:0006979	dioxygenase activity|heme binding|metal ion binding|peroxidase activity|fatty acid metabolic process|leaf senescence|long-chain fatty acid metabolic process|oxylipin biosynthetic process|response to oxidative stress	sot00592	alpha-Linolenic acid metabolism
LOC102578720	1043.56	439.33	445.418	195.389	199.204	177.728	106.422	102.719	117.374	102578720	protein_coding		GO:0009507,GO:0005829,GO:0020037,GO:0016688,GO:0046872,GO:0004601,GO:0034599,GO:0042744,GO:0006979,GO:0000302	chloroplast|cytosol|heme binding|L-ascorbate peroxidase activity|metal ion binding|peroxidase activity|cellular response to oxidative stress|hydrogen peroxide catabolic process|response to oxidative stress|response to reactive oxygen species	sot00053,sot00480	Ascorbate and aldarate metabolism|Glutathione metabolism
LOC102578724	3.49435	2.77628	2.59109	3.43457	2.50505	2.79867	6.24774	6.87001	4.94121	102578724	protein_coding		GO:0046872,GO:0070300,GO:0035091,GO:0017112	metal ion binding|phosphatidic acid binding|phosphatidylinositol binding|Rab guanyl-nucleotide exchange factor activity
LOC102578728	7.33872	7.25675	5.50008	11.1325	7.81444	10.7829	30.3239	37.9923	20.193	102578728	protein_coding		GO:0043224,GO:0019005,GO:0010011,GO:0038198,GO:0000822,GO:0004842,GO:0009734,GO:0007049,GO:0016036,GO:0006952,GO:0009873,GO:0010311,GO:0010152,GO:0009733,GO:0031146,GO:0048443	nuclear SCF ubiquitin ligase complex|SCF ubiquitin ligase complex|auxin binding|auxin receptor activity|inositol hexakisphosphate binding|ubiquitin-protein transferase activity|auxin-activated signaling pathway|cell cycle|cellular response to phosphate starvation|defense response|ethylene-activated signaling pathway|lateral root formation|pollen maturation|response to auxin|SCF-dependent proteaso…	sot04075	Plant hormone signal transduction
LOC102578731	0.302985	2.28976	0.823973	10.5627	4.96949	4.95663	16.5682	9.84137	14.9229	102578731	protein_coding		GO:0035251	UDP-glucosyltransferase activity
LOC102578736	4.95288	3.51129	2.70299	8.39007	10.1845	13.1643	13.8181	14.9665	11.1404	102578736	protein_coding		GO:0005634,GO:0003677,GO:0003700,GO:0000156,GO:0090506,GO:0071368,GO:0009736,GO:0010492,GO:0080022,GO:0031537,GO:0010380,GO:0080036,GO:0010082,GO:0080113,GO:0009735,GO:0009414,GO:0048364,GO:0048367	nucleus|DNA binding|DNA-binding transcription factor activity|phosphorelay response regulator activity|axillary shoot meristem initiation|cellular response to cytokinin stimulus|cytokinin-activated signaling pathway|maintenance of shoot apical meristem identity|primary root development|regulation of anthocyanin metabolic process|regulation of chlorophyll biosynthetic process|regulation of cytokin…
LOC102578749	14.1636	3.8587	2.99877	17.1511	41.3625	17.0181	5.65576	5.34547	4.271	102578749	protein_coding		GO:0005737,GO:0050366	cytoplasm|tyramine N-feruloyltransferase activity
LOC102578750	12.5846	11.7805	6.01771	25.6922	34.742	79.0888	55.4322	60.0758	29.5284	102578750	protein_coding				sot04075	Plant hormone signal transduction
LOC102578779	16.2113	43.995	65.6747	76.0261	101.561	89.479	51.291	22.4439	52.739	102578779	protein_coding		GO:0005634,GO:0009734,GO:0006355	nucleus|auxin-activated signaling pathway|regulation of transcription, DNA-templated	sot04075	Plant hormone signal transduction
LOC102578786	3665.32	124.5	172.715	25.0239	83.1329	26.9578	49.113	9.31335	11.6469	102578786	protein_coding	17.6 kDa class I heat shock protein-like	GO:0005737	cytoplasm	sot04141	Protein processing in endoplasmic reticulum
LOC102578792	49.838	17.1503	19.336	16.5011	13.581	15.0722	18.6896	24.7601	24.7101	102578792	protein_coding
LOC102578794	0.277295	0.900791	0.263783	0.600156	0.0938727	0.294842	1.76098	2.58593	4.68168	102578794	protein_coding		GO:0005783,GO:0016021,GO:0031966,GO:0005739,GO:0005524,GO:0016887,GO:0010154,GO:0009737,GO:0009409,GO:0009651,GO:0009414,GO:0010431	endoplasmic reticulum|integral component of membrane|mitochondrial membrane|mitochondrion|ATP binding|ATPase activity|fruit development|response to abscisic acid|response to cold|response to salt stress|response to water deprivation|seed maturation
LOC102578820	511.483	319.415	341.733	159.696	319.764	209.321	245.873	597.166	306.855	102578820	protein_coding		GO:0005829,GO:0005681,GO:0003723,GO:0008270,GO:0000398,GO:0045694	cytosol|spliceosomal complex|RNA binding|zinc ion binding|mRNA splicing, via spliceosome|regulation of embryo sac egg cell differentiation
LOC102578829	15.8555	9.12056	2.39125	40.9086	45.5525	49.9583	16.8085	12.7451	12.2617	102578829	protein_coding
LOC102578834	0.742899	0.520138	1.13679	0.884804	0.986628	1.02862	1.95676	2.20845	1.6169	102578834	protein_coding
LOC102578845	2.24811	4.10002	3.88177	7.24116	9.92476	31.0679	3.77983	2.34958	3.41361	102578845	protein_coding		GO:0009909	regulation of flower development
LOC102578847	10.4197	3.80605	2.8103	4.58037	7.32021	2.44432	13.1305	21.4813	13.1631	102578847	protein_coding		GO:0009507,GO:0009941,GO:0016021,GO:0016020,GO:0005739,GO:0005886,GO:0005774,GO:0005524,GO:0042626,GO:0015086,GO:0015691,GO:0071366,GO:0052544,GO:0042742,GO:0009817,GO:0006855,GO:0042344,GO:0031348,GO:0009737,GO:0009627,GO:0055085	chloroplast|chloroplast envelope|integral component of membrane|membrane|mitochondrion|plasma membrane|vacuolar membrane|ATP binding|ATPase activity, coupled to transmembrane movement of substances|cadmium ion transmembrane transporter activity|cadmium ion transport|cellular response to indolebutyric acid stimulus|defense response by callose deposition in cell wall|defense response to bacterium|d…	sot02010	ABC transporters
LOC102578848	81.6374	54.5454	58.6027	37.5771	40.7035	48.3368	41.132	60.9876	43.3524	102578848	protein_coding		GO:0008180,GO:0005829,GO:0005634,GO:0003714,GO:0007275,GO:0045892,GO:0030163,GO:0000338,GO:0009585	COP9 signalosome|cytosol|nucleus|transcription corepressor activity|multicellular organism development|negative regulation of transcription, DNA-templated|protein catabolic process|protein deneddylation|red, far-red light phototransduction
LOC102578856	6.71402	4.5454	2.10561	19.9983	20.1616	18.1763	9.72706	7.16324	7.35566	102578856	protein_coding		GO:0016021,GO:0016020,GO:0046872,GO:0004842,GO:0043562,GO:0009816,GO:0009814,GO:0009737,GO:0010200	integral component of membrane|membrane|metal ion binding|ubiquitin-protein transferase activity|cellular response to nitrogen levels|defense response to bacterium, incompatible interaction|defense response, incompatible interaction|response to abscisic acid|response to chitin
LOC102578879	199.504	123.865	168.859	116.461	96.3879	100.065	101.476	159.502	126.134	102578879	protein_coding
LOC102578883	1.16189	1.14926	0.948335	1.72093	4.25207	7.2664	1.83606	1.13988	1.51148	102578883	protein_coding		GO:0005783,GO:0016021,GO:0016788	endoplasmic reticulum|integral component of membrane|hydrolase activity, acting on ester bonds
LOC102578887	0.842146	0.458957	0.347469	1.54057	1.99908	2.03438	2.13157	2.78087	2.77513	102578887	protein_coding		GO:0034707,GO:0009705,GO:0005774,GO:0005247,GO:1902476,GO:0034765	chloride channel complex|plant-type vacuole membrane|vacuolar membrane|voltage-gated chloride channel activity|chloride transmembrane transport|regulation of ion transmembrane transport
LOC102578900	29.7632	39.6436	33.7359	93.3084	63.4312	131.182	100.396	56.1609	83.0869	102578900	protein_coding		GO:0009706,GO:0005516,GO:0016491,GO:0015031	chloroplast inner membrane|calmodulin binding|oxidoreductase activity|protein transport
LOC102578905	0.642749	0.810423	0.832366	0.183444	0.111903	0.150632	0.81321	0.26124	0.519602	102578905	protein_coding		GO:0005737,GO:0016020,GO:0047372,GO:0016298,GO:0004620,GO:0071456,GO:0051607,GO:0016042,GO:0006629,GO:0031408,GO:0009626,GO:0046686	cytoplasm|membrane|acylglycerol lipase activity|lipase activity|phospholipase activity|cellular response to hypoxia|defense response to virus|lipid catabolic process|lipid metabolic process|oxylipin biosynthetic process|plant-type hypersensitive response|response to cadmium ion
LOC102578912	16.7928	20.0866	16.4627	24.5592	42.2689	57.7305	21.0222	10.4645	12.6111	102578912	protein_coding		GO:0030246	carbohydrate binding
LOC102578922	0.122663	0.0104099	0.104542	0.24506	0.958271	0.137591	0.0194339	0.0536902	0	102578922	protein_coding		GO:0016021,GO:0005886,GO:0005524,GO:0004674	integral component of membrane|plasma membrane|ATP binding|protein serine/threonine kinase activity
LOC102578932	1.33273	1.10921	3.68562	28.2023	17.5837	24.5483	17.5291	37.1635	26.8665	102578932	protein_coding		GO:0005576,GO:0030246,GO:0008810,GO:0071555,GO:0030245	extracellular region|carbohydrate binding|cellulase activity|cell wall organization|cellulose catabolic process	sot00500	Starch and sucrose metabolism
LOC102578960	71.2875	55.0981	63.553	23.7307	49.1554	32.6668	32.5451	67.5032	39.8589	102578960	protein_coding	F-box/WD-40 repeat-containing protein At3g52030-like
LOC102578969	6237.76	547.749	1632.82	28.7311	125.394	104.511	40.407	7.76599	27.897	102578969	protein_coding		GO:0005739,GO:0009408,GO:0009644,GO:0042542	mitochondrion|response to heat|response to high light intensity|response to hydrogen peroxide	sot04141	Protein processing in endoplasmic reticulum
LOC102578970	2.67692	5.27216	2.81071	7.66743	9.61986	7.51325	12.5699	28.9896	13.7509	102578970	protein_coding		GO:0031380,GO:0005634,GO:0003723,GO:0003968,GO:0006952,GO:0060148,GO:0070919,GO:0030422,GO:0009751,GO:0009615,GO:0010025	nuclear RNA-directed RNA polymerase complex|nucleus|RNA binding|RNA-directed 5'-3' RNA polymerase activity|defense response|positive regulation of posttranscriptional gene silencing|production of siRNA involved in chromatin silencing by small RNA|production of siRNA involved in RNA interference|response to salicylic acid|response to virus|wax biosynthetic process
LOC102578986	76.7471	204.248	214.332	246.548	141.195	326.004	137.729	51.1486	108.165	102578986	protein_coding		GO:0000786,GO:0005634,GO:0003677,GO:0046982	nucleosome|nucleus|DNA binding|protein heterodimerization activity
LOC102578988	9.7362	3.54313	3.27739	4.98556	5.50766	4.27838	11.0649	11.3469	7.79646	102578988	protein_coding		GO:0016308,GO:0005524	1-phosphatidylinositol-4-phosphate 5-kinase activity|ATP binding	sot00562,sot04070,sot04144	Inositol phosphate metabolism|Phosphatidylinositol signaling system|Endocytosis
LOC102578994	6.37551	1.36398	1.36734	0.544842	4.1853	1.10466	10.9968	10.2649	5.18231	102578994	protein_coding
LOC102579000	10.1044	12.4982	8.44623	33.22	19.2279	52.5481	21.911	7.28576	10.9435	102579000	protein_coding		GO:0000815,GO:0005771,GO:0032509,GO:0045324,GO:0015031,GO:0000920	ESCRT III complex|multivesicular body|endosome transport via multivesicular body sorting pathway|late endosome to vacuole transport|protein transport|septum digestion after cytokinesis	sot04144	Endocytosis
LOC102579003	161.131	224.63	238.652	136.141	107.541	122.775	116.697	138.424	140.571	102579003	protein_coding		GO:0005840	ribosome
LOC102579011	0.019974	0.0881461	0.12071	1.65605	1.21712	3.76822	2.3655	1.19338	0.481423	102579011	protein_coding
LOC102579014	63.3948	47.7934	46.6327	56.9568	72.2287	66.6215	88.0691	231.331	108.471	102579014	protein_coding		GO:0005634,GO:0019005,GO:0004842,GO:0009734,GO:0071365,GO:0010311,GO:0051781,GO:0016567,GO:0031146,GO:0006511	nucleus|SCF ubiquitin ligase complex|ubiquitin-protein transferase activity|auxin-activated signaling pathway|cellular response to auxin stimulus|lateral root formation|positive regulation of cell division|protein ubiquitination|SCF-dependent proteasomal ubiquitin-dependent protein catabolic process|ubiquitin-dependent protein catabolic process	sot04120	Ubiquitin mediated proteolysis
LOC102579016	25.0945	13.0049	8.07668	42.5857	76.3596	126.218	30.6351	28.7226	26.6198	102579016	protein_coding		GO:0005634,GO:0005516,GO:0003700,GO:0043565,GO:0042742,GO:0009682,GO:2000022,GO:0009617,GO:0010200	nucleus|calmodulin binding|DNA-binding transcription factor activity|sequence-specific DNA binding|defense response to bacterium|induced systemic resistance|regulation of jasmonic acid mediated signaling pathway|response to bacterium|response to chitin
LOC102579017	1.2303	1.3245	1.19922	3.05259	5.02815	5.94094	5.30294	3.64145	3.70146	102579017	protein_coding		GO:0005524,GO:0004674	ATP binding|protein serine/threonine kinase activity
LOC102579035	8.19881	5.06942	4.1971	5.71495	8.258	9.73036	2.82989	3.37505	3.58779	102579035	protein_coding		GO:0019887,GO:0005975,GO:0043562,GO:0009744	protein kinase regulator activity|carbohydrate metabolic process|cellular response to nitrogen levels|response to sucrose
LOC102579057	58.4002	42.5724	37.7123	42.635	50.608	62.4771	20.5718	20.4974	23.5075	102579057	protein_coding
LOC102579066	1.90667	6.00282	8.29072	36.652	36.697	68.1943	12.6432	9.17336	17.0566	102579066	protein_coding
LOC102579068	6.57554	7.64131	5.9455	20.3772	14.2125	22.5465	30.1405	27.4779	23.77	102579068	protein_coding		GO:0005634,GO:0003677,GO:0003700,GO:0008289,GO:0009955,GO:0030154,GO:0009855,GO:0080060,GO:0010014,GO:0009944,GO:0010072	nucleus|DNA binding|DNA-binding transcription factor activity|lipid binding|adaxial/abaxial pattern specification|cell differentiation|determination of bilateral symmetry|integument development|meristem initiation|polarity specification of adaxial/abaxial axis|primary shoot apical meristem specification
LOC102579098	6.66028	8.48903	6.29176	5.08278	8.99081	9.46327	3.40814	1.13773	2.55772	102579098	protein_coding
LOC102579109	0.405854	0.60448	0.510984	0.456091	0.31944	0.351394	0.950849	0.96224	1.01011	102579109	protein_coding		GO:0043531,GO:0005524,GO:0006952	ADP binding|ATP binding|defense response
LOC102579118	0.203153	0.0672393	0.0204622	0.649385	0.72212	2.12923	0.753158	0.15413	0.191602	102579118	protein_coding		GO:0005886,GO:0060918,GO:0009734,GO:0010929	plasma membrane|auxin transport|auxin-activated signaling pathway|positive regulation of auxin mediated signaling pathway
LOC102579180	331.669	198.535	318.384	99.393	219.566	55.791	154.908	334.449	155.705	102579180	protein_coding		GO:0005829,GO:0005886,GO:0016831,GO:0030170,GO:0019752,GO:0006580	cytosol|plasma membrane|carboxy-lyase activity|pyridoxal phosphate binding|carboxylic acid metabolic process|ethanolamine metabolic process	sot00564	Glycerophospholipid metabolism
LOC102579199	31.9488	42.9713	44.9096	24.2172	21.3767	25.9489	19.5957	15.0604	14.7214	102579199	non_coding
LOC102579213	7.81857	4.45698	4.02751	5.0649	5.10757	4.94667	8.9149	16.8235	9.14372	102579213	protein_coding		GO:0005849,GO:0005634,GO:0005524,GO:0009908,GO:0006378,GO:0006397,GO:0048827,GO:0006388,GO:0010228	mRNA cleavage factor complex|nucleus|ATP binding|flower development|mRNA polyadenylation|mRNA processing|phyllome development|tRNA splicing, via endonucleolytic cleavage and ligation|vegetative to reproductive phase transition of meristem	sot03015	mRNA surveillance pathway
LOC102579218	2.01236	1.59329	0.76307	7.85152	6.27545	3.6249	2.31617	1.4594	1.98477	102579218	protein_coding
LOC102579222	0.409271	0.536195	0.103057	0.178862	0.389673	0.396315	1.23808	1.33422	1.07222	102579222	protein_coding		GO:0005789,GO:0016021,GO:0046872,GO:0004842,GO:0043161,GO:0016567,GO:0009409,GO:0009723,GO:0006970,GO:0009414,GO:0009611	endoplasmic reticulum membrane|integral component of membrane|metal ion binding|ubiquitin-protein transferase activity|proteasome-mediated ubiquitin-dependent protein catabolic process|protein ubiquitination|response to cold|response to ethylene|response to osmotic stress|response to water deprivation|response to wounding	sot04141	Protein processing in endoplasmic reticulum
LOC102579245	3.08066	2.25182	2.20951	4.92561	6.76105	11.6739	9.63541	10.6913	6.10683	102579245	protein_coding		GO:0016567	protein ubiquitination
LOC102579249	0.2727	0.15043	0.199761	0.656248	1.40993	1.06192	0.727609	0.705323	0.155875	102579249	protein_coding		GO:0005737,GO:0016020,GO:0005874,GO:0005739,GO:0009524,GO:0005886,GO:0009506,GO:0005774,GO:0005773,GO:0005525,GO:0003924,GO:0008017,GO:0007049,GO:0051301,GO:0050832,GO:0000266,GO:0046686,GO:0016192	cytoplasm|membrane|microtubule|mitochondrion|phragmoplast|plasma membrane|plasmodesma|vacuolar membrane|vacuole|GTP binding|GTPase activity|microtubule binding|cell cycle|cell division|defense response to fungus|mitochondrial fission|response to cadmium ion|vesicle-mediated transport
LOC102579268	93.873	26.2285	11.9018	15.4174	7.74191	4.3034	7.4754	5.94841	7.31148	102579268	protein_coding		GO:0005788,GO:0009506,GO:0016491,GO:0034605,GO:0009860,GO:0009408	endoplasmic reticulum lumen|plasmodesma|oxidoreductase activity|cellular response to heat|pollen tube growth|response to heat
LOC102579279	8.23105	6.91478	2.34638	29.6972	21.8673	15.711	11.0583	6.94336	9.14871	102579279	protein_coding		GO:0031225,GO:0046658,GO:0005768,GO:0005794,GO:0009506,GO:0005802,GO:0010215	anchored component of membrane|anchored component of plasma membrane|endosome|Golgi apparatus|plasmodesma|trans-Golgi network|cellulose microfibril organization
LOC102579315	3.91731	3.47441	2.43701	5.52434	15.9915	17.0458	3.75727	4.77127	3.34041	102579315	protein_coding
LOC102579337	2.83763	2.6563	3.83972	11.5673	11.9641	27.4812	9.97693	11.0906	7.1788	102579337	protein_coding		GO:0005829,GO:0003999,GO:0006168,GO:0044209,GO:0006166	cytosol|adenine phosphoribosyltransferase activity|adenine salvage|AMP salvage|purine ribonucleoside salvage	sot00230	Purine metabolism
LOC102579357	0.494526	0.35303	1.4943	5.34672	4.93373	10.9494	2.39657	0.993155	2.10341	102579357	protein_coding
LOC102579359	15.3361	23.6213	22.6152	39.1498	58.1881	37.6741	25.7236	14.7533	23.7392	102579359	protein_coding		GO:0005634,GO:0005516,GO:0003700,GO:0043565	nucleus|calmodulin binding|DNA-binding transcription factor activity|sequence-specific DNA binding
LOC102579364	1.89375	1.36684	1.24786	1.92706	1.77948	2.12919	0.874866	0.369264	0.500769	102579364	protein_coding
LOC102579373	20.7673	24.0813	24.1691	14.4395	13.922	14.1184	14.7373	21.0658	16.0822	102579373	protein_coding
LOC102579389	11.5878	18.9427	6.40513	67.4282	52.6949	50.8298	25.4917	12.8433	21.3247	102579389	protein_coding
LOC102579398	8.50652	6.87608	7.43692	11.5541	25.4327	33.7741	21.221	17.1729	13.7392	102579398	protein_coding	homeobox protein knotted-1-like 1-like	GO:0005634,GO:0043565,GO:0006355	nucleus|sequence-specific DNA binding|regulation of transcription, DNA-templated
LOC102579402	7.61386	33.239	26.3051	7.44205	10.3932	2.53689	3.70967	1.8634	6.09136	102579402	protein_coding		GO:0016021,GO:0005774,GO:0008324	integral component of membrane|vacuolar membrane|cation transmembrane transporter activity
LOC102579405	85.0571	24.3796	8.06998	127.409	152.424	79.5688	47.3499	28.2854	42.4951	102579405	protein_coding		GO:0005634,GO:0003677,GO:0003700,GO:0009873	nucleus|DNA binding|DNA-binding transcription factor activity|ethylene-activated signaling pathway
LOC102579406	9.03449	5.86083	8.42035	2.74351	4.18395	2.79952	4.68916	2.09058	2.87813	102579406	protein_coding		GO:0005789,GO:0016021,GO:0020037,GO:0005506,GO:0004497,GO:0016705	endoplasmic reticulum membrane|integral component of membrane|heme binding|iron ion binding|monooxygenase activity|oxidoreductase activity, acting on paired donors, with incorporation or reduction of molecular oxygen
LOC102579413	23.0066	6.62916	9.87113	7.28608	14.0648	13.8223	3.87155	5.72889	4.47841	102579413	protein_coding		GO:0016021,GO:0005886	integral component of membrane|plasma membrane
LOC102579433	43.3473	28.3458	30.9802	18.772	24.2854	23.5664	22.868	33.5729	25.328	102579433	protein_coding		GO:0005634,GO:0003677,GO:0003700,GO:0042803,GO:0071219,GO:0006952,GO:0050777,GO:0045892,GO:0006355	nucleus|DNA binding|DNA-binding transcription factor activity|protein homodimerization activity|cellular response to molecule of bacterial origin|defense response|negative regulation of immune response|negative regulation of transcription, DNA-templated|regulation of transcription, DNA-templated
LOC102579434	51.6185	39.7709	28.9432	40.5553	35.3693	34.3844	63.4515	130.35	64.9738	102579434	protein_coding		GO:0009514,GO:0018812,GO:0003857,GO:0008692,GO:0004165,GO:0004300,GO:0006635	glyoxysome|3-hydroxyacyl-CoA dehydratase activity|3-hydroxyacyl-CoA dehydrogenase activity|3-hydroxybutyryl-CoA epimerase activity|dodecenoyl-CoA delta-isomerase activity|enoyl-CoA hydratase activity|fatty acid beta-oxidation	sot00071,sot00592	Fatty acid degradation|alpha-Linolenic acid metabolism
LOC102579444	5.23555	22.2571	10.6614	69.7223	22.9448	122.428	53.653	11.2527	16.5192	102579444	protein_coding
LOC102579451	56.0929	42.7154	69.1557	23.7383	38.608	34.7425	16.5199	23.469	18.1347	102579451	protein_coding		GO:0005623,GO:0015035,GO:0045454,GO:0006662	cell|protein disulfide oxidoreductase activity|cell redox homeostasis|glycerol ether metabolic process
LOC102579460	34.0739	27.2789	32.6334	19.9842	20.5651	20.9804	13.2959	18.453	16.0826	102579460	protein_coding
LOC102579473	256.776	202.21	121.692	177.546	195.722	305.706	101.546	72.1452	81.2897	102579473	protein_coding		GO:0005509	calcium ion binding	sot04016,sot04070,sot04626	MAPK signaling pathway - plant|Phosphatidylinositol signaling system|Plant-pathogen interaction
LOC102579476	4.72536	3.97793	4.1956	5.7493	6.39112	15.6957	4.24357	2.29377	3.40294	102579476	protein_coding		GO:0005783,GO:0003700,GO:0046872,GO:0071522,GO:0000256,GO:0006145,GO:0006355,GO:0010136	endoplasmic reticulum|DNA-binding transcription factor activity|metal ion binding|ureidoglycine aminohydrolase activity|allantoin catabolic process|purine nucleobase catabolic process|regulation of transcription, DNA-templated|ureide catabolic process	sot00230	Purine metabolism
LOC102579504	0.711449	0.597217	0.436186	1.93119	3.23572	3.03058	1.78388	0.440029	1.18316	102579504	protein_coding
LOC102579511	229.964	157.35	193.412	80.9303	171.693	107.105	80.6898	163.897	107.905	102579511	protein_coding		GO:0005634,GO:0046540,GO:0003723,GO:0045292	nucleus|U4/U6 x U5 tri-snRNP complex|RNA binding|mRNA cis splicing, via spliceosome	sot03040	Spliceosome
LOC102579526	1.49463	4.00078	3.65253	4.33218	8.56014	10.8751	1.91769	2.71872	4.26232	102579526	protein_coding		GO:0005634,GO:0003700,GO:0043565,GO:0008270,GO:0045893	nucleus|DNA-binding transcription factor activity|sequence-specific DNA binding|zinc ion binding|positive regulation of transcription, DNA-templated
LOC102579540	0.417118	0.0681763	0.529056	1.26543	3.20069	2.88635	0.127276	0.732553	1.13325	102579540	protein_coding		GO:0009507,GO:0009570,GO:0009535,GO:0045549,GO:0010436,GO:0046872,GO:0009688,GO:0016121,GO:0010114,GO:0009639	chloroplast|chloroplast stroma|chloroplast thylakoid membrane|9-cis-epoxycarotenoid dioxygenase activity|carotenoid dioxygenase activity|metal ion binding|abscisic acid biosynthetic process|carotene catabolic process|response to red light|response to red or far red light	sot00906	Carotenoid biosynthesis
LOC102579557	9.70315	11.8674	10.0804	4.70785	2.74985	0.665352	3.24518	1.65638	3.525	102579557	protein_coding		GO:0005737,GO:0016020,GO:0047372,GO:0016298,GO:0004620,GO:0071456,GO:0051607,GO:0016042,GO:0006629,GO:0031408,GO:0009626,GO:0046686	cytoplasm|membrane|acylglycerol lipase activity|lipase activity|phospholipase activity|cellular response to hypoxia|defense response to virus|lipid catabolic process|lipid metabolic process|oxylipin biosynthetic process|plant-type hypersensitive response|response to cadmium ion
LOC102579560	0.740661	1.74471	1.63317	2.87945	1.972	3.84947	10.2043	11.3336	6.41908	102579560	protein_coding		GO:0005737,GO:0005634,GO:0008134,GO:0004842,GO:0008270,GO:0006952,GO:1900425,GO:1901485,GO:0016567	cytoplasm|nucleus|transcription factor binding|ubiquitin-protein transferase activity|zinc ion binding|defense response|negative regulation of defense response to bacterium|positive regulation of transcription factor catabolic process|protein ubiquitination	sot04120	Ubiquitin mediated proteolysis
LOC102579615	0	0.215657	0.153133	0.0216956	0.0220577	0	0.447335	0.0823904	0.455204	102579615	protein_coding		GO:0005737,GO:0010181,GO:0016491	cytoplasm|FMN binding|oxidoreductase activity	sot00592	alpha-Linolenic acid metabolism
LOC102579616	59.997	28.9591	21.3862	11.9669	34.8679	73.9203	16.4997	7.274	9.8494	102579616	protein_coding		GO:0005634,GO:0016036	nucleus|cellular response to phosphate starvation
LOC102579622	133.43	14.1945	23.0081	1.91271	22.9262	4.62298	11.5545	9.74854	4.36515	102579622	protein_coding
LOC102579640	1.79425	0.950174	0.987948	0.573538	0.0971852	0.26164	1.6753	2.24611	1.65463	102579640	protein_coding		GO:0005635,GO:0005643,GO:0017056,GO:0051292,GO:0016973,GO:0006606	nuclear envelope|nuclear pore|structural constituent of nuclear pore|nuclear pore complex assembly|poly(A)+ mRNA export from nucleus|protein import into nucleus
LOC102579654	0.459386	0.168941	0.72711	0.0218518	0.0222165	0	0.225278	0.0207459	0.137545	102579654	protein_coding
LOC102579670	1.85657	3.85239	2.10528	2.91079	2.47239	1.28864	6.07764	5.83012	4.54823	102579670	protein_coding		GO:0005634,GO:0003723	nucleus|RNA binding
LOC102579680	15.5543	11.7538	15.3806	18.943	15.8329	25.4067	7.16794	4.34452	9.00589	102579680	protein_coding
LOC102579696	244.957	94.1631	119.746	54.4783	83.5077	69.8596	66.9343	90.1826	66.9436	102579696	protein_coding		GO:0005737,GO:0031047	cytoplasm|gene silencing by RNA
LOC102579702	72.6868	18.9508	19.8455	25.3277	19.6896	43.3675	8.42191	3.41373	9.56273	102579702	protein_coding		GO:0009507,GO:0009536,GO:0051537,GO:0009055,GO:0046872	chloroplast|plastid|2 iron, 2 sulfur cluster binding|electron transfer activity|metal ion binding	sot00195	Photosynthesis
LOC102579714	8.03818	11.7618	3.25319	78.0387	61.8798	56.9248	37.1379	19.3917	27.3063	102579714	protein_coding
LOC102579720	0.0163935	0	0	0.42577	0.616016	0.926328	2.88688	0.652974	0.549738	102579720	protein_coding		GO:0005783,GO:0005789,GO:0016021,GO:0102336,GO:0102337,GO:0102338,GO:0102756,GO:0006633,GO:0009409,GO:0009416,GO:0009826,GO:0010025	endoplasmic reticulum|endoplasmic reticulum membrane|integral component of membrane|3-oxo-arachidoyl-CoA synthase activity|3-oxo-cerotoyl-CoA synthase activity|3-oxo-lignoceronyl-CoA synthase activity|very-long-chain 3-ketoacyl-CoA synthase activity|fatty acid biosynthetic process|response to cold|response to light stimulus|unidimensional cell growth|wax biosynthetic process	sot00062,sot04626	Fatty acid elongation|Plant-pathogen interaction
LOC102579721	0.653651	0.213673	0.146306	0.87059	3.82323	3.81706	2.74243	5.24617	2.19448	102579721	protein_coding		GO:0016021,GO:0031966,GO:0005739,GO:0005886,GO:0000293,GO:0046872,GO:0006811	integral component of membrane|mitochondrial membrane|mitochondrion|plasma membrane|ferric-chelate reductase activity|metal ion binding|ion transport
LOC102579730	2.96983	3.04593	3.06885	6.60345	11.9193	6.69645	12.2222	10.9842	8.54121	102579730	protein_coding		GO:0005634,GO:0003677,GO:0046983	nucleus|DNA binding|protein dimerization activity
LOC102579735	0.687307	0.748681	0.359282	1.93802	1.79365	3.31437	3.18959	1.91419	2.06959	102579735	protein_coding
LOC102579740	0.0501732	0.0221417	0.0202144	0.220523	0.458598	0.521288	1.00238	1.19908	0.536297	102579740	protein_coding		GO:0005789,GO:0010008,GO:0016021,GO:0005886,GO:0008289,GO:0006952	endoplasmic reticulum membrane|endosome membrane|integral component of membrane|plasma membrane|lipid binding|defense response
LOC102579748	0.0208736	0	0	0.500423	0.932756	0.418524	8.96383	1.841	0.984336	102579748	protein_coding		GO:0005576,GO:0016788,GO:0016042	extracellular region|hydrolase activity, acting on ester bonds|lipid catabolic process
LOC102579762	0	0.0191786	0.105056	0.260471	0.123582	0.0316862	1.68278	0.511064	0.874409	102579762	protein_coding
LOC102579767	0.786889	0.455776	0.911464	3.57647	4.47527	11.4566	2.87675	2.96637	2.59751	102579767	protein_coding		GO:0005737,GO:0016768,GO:0010487,GO:0009926,GO:0010087,GO:0006596,GO:0048759	cytoplasm|spermine synthase activity|thermospermine synthase activity|auxin polar transport|phloem or xylem histogenesis|polyamine biosynthetic process|xylem vessel member cell differentiation
LOC102579771	44.8294	26.8538	7.71953	121.474	130.816	124.22	70.0226	55.152	57.512	102579771	protein_coding		GO:0016021,GO:0005743,GO:0015297,GO:0005310,GO:0015140,GO:0015131,GO:0017077,GO:0015141,GO:0015116,GO:0015117,GO:0071423,GO:0006839,GO:0015729,GO:0035435,GO:1902600,GO:0071422,GO:0008272,GO:0015709	integral component of membrane|mitochondrial inner membrane|antiporter activity|dicarboxylic acid transmembrane transporter activity|malate transmembrane transporter activity|oxaloacetate transmembrane transporter activity|oxidative phosphorylation uncoupler activity|succinate transmembrane transporter activity|sulfate transmembrane transporter activity|thiosulfate transmembrane transporter activ…
LOC102579775	12.7955	14.7753	14.8795	29.2898	21.8604	53.5143	17.6719	6.47425	12.5488	102579775	protein_coding		GO:0009507,GO:0005840,GO:0003735,GO:0006412	chloroplast|ribosome|structural constituent of ribosome|translation	sot03010	Ribosome
LOC102579792	8.04486	9.99624	10.272	17.8175	21.9525	42.8067	10.6697	5.39455	9.3672	102579792	protein_coding
LOC102579805	0.973162	1.58608	1.09158	5.74428	7.47989	21.0779	26.7476	38.6154	11.2179	102579805	protein_coding		GO:0016021,GO:0005886,GO:0005524,GO:0042626,GO:0010588,GO:0010222,GO:0055085	integral component of membrane|plasma membrane|ATP binding|ATPase activity, coupled to transmembrane movement of substances|cotyledon vascular tissue pattern formation|stem vascular tissue pattern formation|transmembrane transport	sot02010	ABC transporters
LOC102579815	2.94189	3.31473	2.40475	5.30575	6.76558	5.8106	14.8258	15.2643	10.9916	102579815	protein_coding		GO:0048046,GO:0005618,GO:0009505,GO:0005774,GO:0005773,GO:0004565,GO:0030246,GO:0005975	apoplast|cell wall|plant-type cell wall|vacuolar membrane|vacuole|beta-galactosidase activity|carbohydrate binding|carbohydrate metabolic process
LOC102579828	27.9717	26.3817	21.372	37.1201	32.0806	54.1809	22.9914	15.4684	21.0756	102579828	protein_coding		GO:0009507,GO:0005739,GO:0009536,GO:0005840,GO:0003735,GO:0006412	chloroplast|mitochondrion|plastid|ribosome|structural constituent of ribosome|translation	sot03010	Ribosome
LOC102579851	12.6534	10.3703	11.2883	2.26529	0.500673	0.479254	0.643071	0.155844	1.51541	102579851	protein_coding		GO:0004364,GO:0009734	glutathione transferase activity|auxin-activated signaling pathway	sot00480	Glutathione metabolism
LOC102579856	38.9322	50.1241	34.2319	71.3219	45.1722	72.7351	21.2835	14.2394	25.2491	102579856	protein_coding		GO:0005737,GO:0005730,GO:0005634,GO:0030687,GO:0003723,GO:1902626,GO:0000463,GO:0042273,GO:0042255	cytoplasm|nucleolus|nucleus|preribosome, large subunit precursor|RNA binding|assembly of large subunit precursor of preribosome|maturation of LSU-rRNA from tricistronic rRNA transcript (SSU-rRNA, 5.8S rRNA, LSU-rRNA)|ribosomal large subunit biogenesis|ribosome assembly
LOC102579860	5.19409	7.94868	3.47651	2.37665	2.34826	2.13785	2.27763	1.08052	2.38793	102579860	protein_coding		GO:0005777,GO:0004165,GO:0004300,GO:0006635,GO:0009062	peroxisome|dodecenoyl-CoA delta-isomerase activity|enoyl-CoA hydratase activity|fatty acid beta-oxidation|fatty acid catabolic process	sot00071	Fatty acid degradation
LOC102579874	13.385	12.0966	10.7338	18.7904	17.1978	18.6021	38.247	44.7737	32.1698	102579874	protein_coding		GO:0005737,GO:0005730,GO:0005634,GO:0005886,GO:0005524,GO:0016301,GO:0004672,GO:0004674,GO:0009734,GO:0010540,GO:0009638,GO:0006468	cytoplasm|nucleolus|nucleus|plasma membrane|ATP binding|kinase activity|protein kinase activity|protein serine/threonine kinase activity|auxin-activated signaling pathway|basipetal auxin transport|phototropism|protein phosphorylation
LOC102579882	0.0864938	0.0681609	0.0248912	0.1728	0.150587	0.765767	1.94688	5.02711	0.673324	102579882	protein_coding		GO:0016021,GO:0008271	integral component of membrane|secondary active sulfate transmembrane transporter activity
LOC102579890	0	0	0.10822	0.411421	1.83683	1.8442	1.73348	1.05292	0.750625	102579890	protein_coding		GO:0005634,GO:0003677,GO:0003700,GO:0042803,GO:0071219,GO:0006952,GO:0050777,GO:0045892,GO:0006355	nucleus|DNA binding|DNA-binding transcription factor activity|protein homodimerization activity|cellular response to molecule of bacterial origin|defense response|negative regulation of immune response|negative regulation of transcription, DNA-templated|regulation of transcription, DNA-templated
LOC102579895	0	0.02282	0	0.24794	0.252079	0.508981	0.575123	0.019616	0.260107	102579895	protein_coding		GO:0016021,GO:0046872,GO:0016740,GO:0016567	integral component of membrane|metal ion binding|transferase activity|protein ubiquitination
LOC102579896	3.33815	3.99628	2.96882	7.6978	8.58366	14.532	6.18052	3.9067	4.50295	102579896	protein_coding
LOC102579931	4.9092	7.13182	4.82389	8.89727	8.40834	10.1361	18.1556	24.9504	14.5873	102579931	protein_coding		GO:0010008,GO:0000285,GO:0005524,GO:0046854,GO:0090332	endosome membrane|1-phosphatidylinositol-3-phosphate 5-kinase activity|ATP binding|phosphatidylinositol phosphorylation|stomatal closure	sot00562,sot04070,sot04145	Inositol phosphate metabolism|Phosphatidylinositol signaling system|Phagosome
LOC102579938	3.27454	1.13286	1.07497	1.19532	0.862188	0.898991	2.61448	3.59618	2.4317	102579938	protein_coding		GO:0004197,GO:0004843,GO:0016579,GO:0006511	cysteine-type endopeptidase activity|thiol-dependent ubiquitin-specific protease activity|protein deubiquitination|ubiquitin-dependent protein catabolic process
LOC102579948	1.98591	3.18534	3.52354	3.52498	2.71501	1.83776	6.11963	7.05535	6.00317	102579948	protein_coding
LOC102579957	0.227554	0.108789	0.0763996	0.500076	0.623974	1.47937	0.999847	0.913568	0.286154	102579957	protein_coding		GO:0005783,GO:0005789,GO:0016021,GO:0009506,GO:0009511,GO:0008565,GO:0034613,GO:0009908,GO:0048574,GO:0009911,GO:0010228	endoplasmic reticulum|endoplasmic reticulum membrane|integral component of membrane|plasmodesma|plasmodesmatal endoplasmic reticulum|protein transporter activity|cellular protein localization|flower development|long-day photoperiodism, flowering|positive regulation of flower development|vegetative to reproductive phase transition of meristem
LOC102579969	1.36978	1.04883	0.617766	1.02111	0.373736	0.810521	2.66333	2.88892	2.15315	102579969	protein_coding		GO:0005737,GO:0016020,GO:0043531,GO:0005524,GO:0009626	cytoplasm|membrane|ADP binding|ATP binding|plant-type hypersensitive response
LOC102579985	0.621463	0.373984	0.441014	1.05817	2.9119	3.15377	0.858174	0.75011	0.725258	102579985	protein_coding		GO:0048046,GO:0005618,GO:0004553,GO:0016762,GO:0042546,GO:0071555,GO:0010411	apoplast|cell wall|hydrolase activity, hydrolyzing O-glycosyl compounds|xyloglucan:xyloglucosyl transferase activity|cell wall biogenesis|cell wall organization|xyloglucan metabolic process
LOC102579986	0.083367	0.505866	0.419848	2.91469	1.69333	14.854	2.36095	0.474373	0.742587	102579986	protein_coding		GO:0048046	apoplast
LOC102579999	22.7092	19.6828	40.9772	14.1237	14.6304	16.989	24.3479	21.2835	20.3032	102579999	protein_coding		GO:0005737,GO:0005634,GO:0046872,GO:0004842	cytoplasm|nucleus|metal ion binding|ubiquitin-protein transferase activity
LOC102580005	2.29492	3.9723	2.73624	13.1147	10.4593	22.5193	21.6209	13.0892	12.8574	102580005	protein_coding
LOC102580009	114.18	129.19	155.601	80.0392	84.6422	80.5227	57.9286	69.4944	64.8472	102580009	protein_coding		GO:0008168,GO:0006480	methyltransferase activity|N-terminal protein amino acid methylation
LOC102580021	5.45824	5.18316	4.1271	3.8956	3.08048	2.31406	7.57816	6.12803	6.30142	102580021	protein_coding		GO:0005634,GO:0006355	nucleus|regulation of transcription, DNA-templated
LOC102580022	0.492822	1.16738	0.948971	0.926661	0.213451	0.165129	2.62715	3.07917	2.02781	102580022	protein_coding		GO:0043531,GO:0005524,GO:0006952	ADP binding|ATP binding|defense response
LOC102580035	20.5505	13.848	4.82896	77.8531	75.6048	67.0348	31.5836	13.8458	22.2929	102580035	protein_coding
LOC102580045	0.45224	1.35426	2.16367	3.43653	6.05279	13.8517	3.7757	4.61054	4.24834	102580045	protein_coding
LOC102580049	8.50371	6.96935	4.47169	34.1104	36.9902	22.9082	12.6241	11.9817	14.3738	102580049	protein_coding		GO:0005634,GO:0042742,GO:0009908,GO:0009867,GO:0009555,GO:1900067,GO:0031347,GO:2000022,GO:0009753,GO:0009611	nucleus|defense response to bacterium|flower development|jasmonic acid mediated signaling pathway|pollen development|regulation of cellular response to alkaline pH|regulation of defense response|regulation of jasmonic acid mediated signaling pathway|response to jasmonic acid|response to wounding	sot04075	Plant hormone signal transduction
LOC102580067	3.72073	2.34568	1.42767	2.59579	10.3165	1.45329	0.364921	1.42824	0.959296	102580067	protein_coding		GO:0005634,GO:0003677,GO:0003700,GO:0006952	nucleus|DNA binding|DNA-binding transcription factor activity|defense response	sot04626	Plant-pathogen interaction
LOC102580075	0.255836	0.481493	0.439582	1.1425	2.98034	1.96133	1.11585	0.999046	0.962004	102580075	protein_coding
LOC102580076	6.29258	8.55549	4.7574	12.7092	7.52576	11.0513	28.144	21.6055	22.2615	102580076	protein_coding		GO:0005737,GO:0005829,GO:0016757,GO:0016311,GO:0005992,GO:0070413	cytoplasm|cytosol|transferase activity, transferring glycosyl groups|dephosphorylation|trehalose biosynthetic process|trehalose metabolism in response to stress	sot00500	Starch and sucrose metabolism
LOC102580078	2.19092	2.18474	1.69751	2.52525	1.98973	1.86237	5.09826	7.63187	3.48806	102580078	protein_coding		GO:0016756,GO:0046872,GO:0046938,GO:0010038	glutathione gamma-glutamylcysteinyltransferase activity|metal ion binding|phytochelatin biosynthetic process|response to metal ion
LOC102580107	9.27774	4.2484	2.82354	2.99954	8.39909	4.28234	12.3796	14.9104	8.80248	102580107	protein_coding		GO:0005886,GO:0046872,GO:0043130,GO:0032875	plasma membrane|metal ion binding|ubiquitin binding|regulation of DNA endoreduplication
LOC102580122	9.39628	2.27739	1.3501	2.61097	2.31422	3.33504	8.79302	8.73311	6.25075	102580122	protein_coding		GO:0031969,GO:0016021,GO:0009536,GO:0005315	chloroplast membrane|integral component of membrane|plastid|inorganic phosphate transmembrane transporter activity
LOC102580137	1.35395	0.497919	0.615017	2.4928	3.82858	3.79867	4.34699	9.01339	3.64448	102580137	protein_coding
LOC102580145	0.170612	0.376458	0.453046	1.79723	1.52794	2.26171	5.17513	7.11927	3.75458	102580145	protein_coding
LOC102580153	7.58504	14.6972	15.3439	10.06	13.6911	7.78425	2.95382	2.47839	4.00771	102580153	protein_coding		GO:0005634,GO:0003700,GO:0043565,GO:0008270	nucleus|DNA-binding transcription factor activity|sequence-specific DNA binding|zinc ion binding
LOC102580163	86.8917	51.6759	53.4478	31.7282	40.8619	36.9598	38.8545	65.3565	46.0932	102580163	protein_coding		GO:0016021,GO:0005886,GO:0015095,GO:0015693	integral component of membrane|plasma membrane|magnesium ion transmembrane transporter activity|magnesium ion transport
LOC102580173	149.641	31.4145	47.4977	16.6506	31.9779	10.6549	16.8284	17.221	17.1244	102580173	protein_coding		GO:0004364,GO:0009734	glutathione transferase activity|auxin-activated signaling pathway	sot00480	Glutathione metabolism
LOC102580193	23.0258	25.815	22.263	34.5111	43.8789	36.2279	80.7597	86.5654	64.0163	102580193	protein_coding
LOC102580235	0.057012	0.345945	0.258409	2.05021	0.564533	1.82509	3.03835	1.01378	1.43388	102580235	protein_coding
LOC102580294	52.1046	65.0436	64.0429	59.9124	66.1003	100.89	30.4497	28.4971	38.1648	102580294	protein_coding
LOC102580295	1.06447	1.09813	0.974694	2.36139	3.86094	2.94821	2.76188	3.42182	3.04225	102580295	protein_coding		GO:0009941,GO:0031969,GO:0016021,GO:0015231,GO:0008517,GO:0015350,GO:0051958	chloroplast envelope|chloroplast membrane|integral component of membrane|5-formyltetrahydrofolate transmembrane transporter activity|folic acid transmembrane transporter activity|methotrexate transmembrane transporter activity|methotrexate transport
LOC102580308	4.91719	6.37762	4.9769	11.5968	12.5455	17.0732	5.95307	6.52859	6.4097	102580308	protein_coding		GO:0034399,GO:0005730,GO:0030687,GO:0003924,GO:0003723,GO:0042273,GO:0006364	nuclear periphery|nucleolus|preribosome, large subunit precursor|GTPase activity|RNA binding|ribosomal large subunit biogenesis|rRNA processing
LOC102580316	3.86559	8.67114	4.94952	17.1768	3.17255	12.4281	42.1221	33.0614	40.7181	102580316	protein_coding		GO:0005622,GO:0000155,GO:0009881,GO:0042803,GO:0009584,GO:0018298,GO:0017006,GO:0009585,GO:0006355	intracellular|phosphorelay sensor kinase activity|photoreceptor activity|protein homodimerization activity|detection of visible light|protein-chromophore linkage|protein-tetrapyrrole linkage|red, far-red light phototransduction|regulation of transcription, DNA-templated
LOC102580341	2.10546	1.91123	0.0268441	0.10649	1.02854	0.170028	9.24935	11.2475	5.22272	102580341	protein_coding		GO:0009507,GO:0009579,GO:0007568,GO:0009753,GO:0006979,GO:0009611	chloroplast|thylakoid|aging|response to jasmonic acid|response to oxidative stress|response to wounding
LOC102580349	10.4153	9.14648	8.63101	19.1029	28.0891	50.9853	13.4521	13.6104	13.9078	102580349	protein_coding
LOC102580350	56.1705	54.0696	63.5864	21.4616	27.9987	33.2487	32.7606	28.7002	19.5975	102580350	protein_coding		GO:0016787	hydrolase activity
LOC102580361	13.6022	10.6051	2.56151	67.0051	57.437	67.5764	33.2535	14.4265	18.6552	102580361	protein_coding
LOC102580378	0.00873344	0	0.0439828	0.244271	0.150783	0.230826	1.68185	1.44115	0.485059	102580378	protein_coding		GO:0005634,GO:0007275	nucleus|multicellular organism development
LOC102580386	17.4238	13.7902	12.5808	20.6634	23.6822	27.501	62.0847	51.0381	34.3993	102580386	protein_coding		GO:0005829,GO:0005783,GO:0031307,GO:0043231,GO:0005634,GO:0003876,GO:0005524,GO:0046872,GO:0043424,GO:0009793,GO:0032264,GO:0009737	cytosol|endoplasmic reticulum|integral component of mitochondrial outer membrane|intracellular membrane-bounded organelle|nucleus|AMP deaminase activity|ATP binding|metal ion binding|protein histidine kinase binding|embryo development ending in seed dormancy|IMP salvage|response to abscisic acid	sot00230	Purine metabolism
LOC102580398	0.0674061	0	0.0452622	0	0	0	0.69416	0.362244	0.32964	102580398	protein_coding		GO:0005618,GO:0005576,GO:0005773,GO:0008061,GO:0004568,GO:0016998,GO:0006032,GO:0006952,GO:0000272	cell wall|extracellular region|vacuole|chitin binding|chitinase activity|cell wall macromolecule catabolic process|chitin catabolic process|defense response|polysaccharide catabolic process	sot00520,sot04016	Amino sugar and nucleotide sugar metabolism|MAPK signaling pathway - plant
LOC102580428	3.99542	7.59296	5.09435	16.3796	12.8768	18.733	10.9404	9.3523	12.8754	102580428	protein_coding
LOC102580468	0.607653	0.941413	0.833424	1.51103	4.1098	3.87663	2.54303	3.07755	2.2897	102580468	protein_coding		GO:0005737,GO:0005634,GO:0005886,GO:0005524,GO:0005509,GO:0009931,GO:0004683,GO:0009738,GO:0035556,GO:0018105	cytoplasm|nucleus|plasma membrane|ATP binding|calcium ion binding|calcium-dependent protein serine/threonine kinase activity|calmodulin-dependent protein kinase activity|abscisic acid-activated signaling pathway|intracellular signal transduction|peptidyl-serine phosphorylation	sot04626	Plant-pathogen interaction
LOC102580471	19.1393	21.0152	15.9242	39.4183	51.6427	64.4668	34.9046	26.9158	27.9306	102580471	protein_coding		GO:0005634,GO:0003700,GO:0043565,GO:0008270,GO:0045893	nucleus|DNA-binding transcription factor activity|sequence-specific DNA binding|zinc ion binding|positive regulation of transcription, DNA-templated
LOC102580479	40.9768	24.5992	20.6165	26.4016	41.8578	64.0055	19.5645	23.3316	16.0768	102580479	protein_coding		GO:0005737,GO:0031011,GO:0043044,GO:0006338,GO:0080040,GO:0060303	cytoplasm|Ino80 complex|ATP-dependent chromatin remodeling|chromatin remodeling|positive regulation of cellular response to phosphate starvation|regulation of nucleosome density
LOC102580483	17.7503	11.5933	7.29449	14.9296	17.1978	13.4191	55.0034	63.4885	34.6261	102580483	protein_coding		GO:0005737,GO:0016604,GO:0005634,GO:0016605,GO:0005524,GO:0009882,GO:0071949,GO:0042802,GO:0016301,GO:0046872,GO:0004672,GO:0046283,GO:0060918,GO:0009785,GO:0010617,GO:0007623,GO:0006952,GO:0009583,GO:0072387,GO:1901332,GO:0055114,GO:0009640,GO:0010117,GO:0009638,GO:0099402,GO:1901529,GO:1900426,GO:1902448,GO:1901672,GO:0046777,GO:0018298,GO:0042752,GO:0010310,GO:1901371,GO:0010075,GO:2000377,GO:…	cytoplasm|nuclear body|nucleus|PML body|ATP binding|blue light photoreceptor activity|FAD binding|identical protein binding|kinase activity|metal ion binding|protein kinase activity|anthocyanin-containing compound metabolic process|auxin transport|blue light signaling pathway|circadian regulation of calcium ion oscillation|circadian rhythm|defense response|detection of light stimulus|flavin adeni…	sot04712	Circadian rhythm - plant
LOC102580487	0.702815	0.402721	0.400592	1.11567	2.4069	3.01895	5.07201	6.82023	2.99169	102580487	protein_coding		GO:0016021,GO:0005886,GO:0005524,GO:0042626,GO:0055085	integral component of membrane|plasma membrane|ATP binding|ATPase activity, coupled to transmembrane movement of substances|transmembrane transport	sot02010	ABC transporters
LOC102580503	2.32593	3.63423	1.8076	9.55309	4.8203	11.4061	10.8213	3.77341	6.75548	102580503	protein_coding
LOC102580505	4.7881	3.41737	3.11991	11.3906	22.1128	30.6396	28.2182	62.3561	20.6769	102580505	protein_coding
LOC102580512	9.64669	7.40197	8.7667	3.5502	3.79361	9.48592	1.41919	1.78844	1.52017	102580512	protein_coding
LOC102580554	10.0715	8.9401	7.17601	6.46727	1.5728	1.83516	14.4903	16.9114	12.4849	102580554	protein_coding
LOC102580561	557.096	564.683	538.158	334.445	310.206	252.279	287.663	233.578	276.794	102580561	protein_coding		GO:0016021,GO:0033179,GO:0005774,GO:0015078,GO:0015991	integral component of membrane|proton-transporting V-type ATPase, V0 domain|vacuolar membrane|proton transmembrane transporter activity|ATP hydrolysis coupled proton transport	sot00190,sot04145	Oxidative phosphorylation|Phagosome
LOC102580568	19.4154	9.3152	11.5046	12.266	29.2724	18.2612	59.4974	52.2509	28.5653	102580568	protein_coding		GO:0005779,GO:0005778,GO:0005777,GO:0009506,GO:0042802,GO:0016559,GO:0007031,GO:0044375	integral component of peroxisomal membrane|peroxisomal membrane|peroxisome|plasmodesma|identical protein binding|peroxisome fission|peroxisome organization|regulation of peroxisome size
LOC102580573	4.23187	21.4089	18.1246	48.6319	73.045	121.738	39.4646	17.7856	34.2838	102580573	protein_coding		GO:0016021,GO:0009705,GO:0005886,GO:0005774,GO:0022857,GO:0009851,GO:0010315,GO:0009734,GO:0071555,GO:0006952,GO:0009834,GO:0090355,GO:0090358,GO:0000162,GO:0009826	integral component of membrane|plant-type vacuole membrane|plasma membrane|vacuolar membrane|transmembrane transporter activity|auxin biosynthetic process|auxin efflux|auxin-activated signaling pathway|cell wall organization|defense response|plant-type secondary cell wall biogenesis|positive regulation of auxin metabolic process|positive regulation of tryptophan metabolic process|tryptophan biosy…
LOC102580584	12109.9	22514.1	57474.5	8410.2	7361.03	1127.31	4398.03	3224.65	7912.67	102580584	protein_coding		GO:0005773,GO:0004867	vacuole|serine-type endopeptidase inhibitor activity
LOC102580600	1.47288	1.76628	1.69853	4.56312	4.92111	5.8558	5.056	3.4617	3.91463	102580600	protein_coding
LOC102580602	0.985565	0.299572	3.51493	4.52065	23.1746	11.0903	1.29458	8.62187	5.27996	102580602	protein_coding		GO:0005773,GO:0004561,GO:0009793,GO:0008152,GO:0051781	vacuole|alpha-N-acetylglucosaminidase activity|embryo development ending in seed dormancy|metabolic process|positive regulation of cell division	sot00531	Glycosaminoglycan degradation
LOC102580604	21.048	8.02401	4.91822	9.90931	5.95086	20.7286	23.7929	49.6225	86.6386	102580604	protein_coding		GO:0005618,GO:0005576,GO:0004568,GO:0006032,GO:0000272	cell wall|extracellular region|chitinase activity|chitin catabolic process|polysaccharide catabolic process	sot00520	Amino sugar and nucleotide sugar metabolism
LOC102580605	15.9123	50.3936	29.8243	19.7016	11.0874	12.4371	8.43202	2.68603	16.729	102580605	non_coding
LOC102580613	6.95641	7.5058	12.0965	5.70332	3.55465	3.68834	5.00117	2.36503	4.83698	102580613	protein_coding		GO:0005886,GO:0009738	plasma membrane|abscisic acid-activated signaling pathway
LOC102580626	10.3176	11.2275	8.8021	5.85719	2.89159	2.26089	8.88338	10.5066	9.12828	102580626	protein_coding		GO:0005829,GO:0005634,GO:0016279,GO:0018026	cytosol|nucleus|protein-lysine N-methyltransferase activity|peptidyl-lysine monomethylation
LOC102580665	0.310555	0.0342624	0.28152	0.139598	0.96196	0.0849104	6.57221	13.5037	3.9053	102580665	protein_coding		GO:0005783,GO:0005789,GO:0016021,GO:0005886,GO:0102966,GO:0004144,GO:0047196,GO:0103095,GO:0019432,GO:0010025	endoplasmic reticulum|endoplasmic reticulum membrane|integral component of membrane|plasma membrane|arachidoyl-CoA:1-dodecanol O-acyltransferase activity|diacylglycerol O-acyltransferase activity|long-chain-alcohol O-fatty-acyltransferase activity|wax ester synthase activity|triglyceride biosynthetic process|wax biosynthetic process
LOC102580672	20.9916	10.9816	10.0792	8.48144	9.24663	8.94731	17.917	37.2126	19.1219	102580672	protein_coding		GO:0005829,GO:0005634,GO:0005886,GO:0046872,GO:0004721,GO:0009742	cytosol|nucleus|plasma membrane|metal ion binding|phosphoprotein phosphatase activity|brassinosteroid mediated signaling pathway
LOC102580699	12.4314	15.4973	4.71611	62.8614	32.8826	47.7087	26.4962	8.21488	14.303	102580699	protein_coding
LOC102580714	1.14652	2.52981	1.96317	5.01057	3.39613	3.84006	10.705	8.06423	7.68942	102580714	protein_coding		GO:0005773,GO:0004561,GO:0009793,GO:0008152,GO:0051781	vacuole|alpha-N-acetylglucosaminidase activity|embryo development ending in seed dormancy|metabolic process|positive regulation of cell division	sot00531	Glycosaminoglycan degradation
LOC102580725	13.0091	16.0622	8.10502	6.50493	8.44471	6.34235	14.5326	40.4743	17.4429	102580725	protein_coding		GO:0005783,GO:0016021,GO:0005524,GO:0016887,GO:0009737,GO:0000304	endoplasmic reticulum|integral component of membrane|ATP binding|ATPase activity|response to abscisic acid|response to singlet oxygen
LOC102580761	0.119932	0.264632	0.207083	1.07821	3.13203	2.18607	1.37623	0.633686	1.38248	102580761	non_coding
LOC102580786	3.93202	5.00734	3.5644	9.33685	15.3914	13.4947	13.6865	11.8901	9.50069	102580786	protein_coding		GO:0016567	protein ubiquitination
LOC102580791	10.3089	15.3255	13.5906	19.2038	21.5455	37.8353	15.0431	8.83286	12.1795	102580791	protein_coding
LOC102580801	0.489229	0.751791	0.299179	0.733048	0.567835	0.62104	3.8506	4.15912	1.95917	102580801	protein_coding		GO:0005794,GO:0016021,GO:0005886,GO:0022857	Golgi apparatus|integral component of membrane|plasma membrane|transmembrane transporter activity
LOC102580810	2.04148	3.77497	13.6986	0.430832	0.0292016	0.0262053	0.266496	0.0272685	0	102580810	protein_coding		GO:0000307,GO:0005737,GO:0005634,GO:0016538,GO:0019901,GO:0051301,GO:0009793,GO:0000278,GO:0045787,GO:0008284,GO:0006468,GO:0051726,GO:0000079,GO:0007088	cyclin-dependent protein kinase holoenzyme complex|cytoplasm|nucleus|cyclin-dependent protein serine/threonine kinase regulator activity|protein kinase binding|cell division|embryo development ending in seed dormancy|mitotic cell cycle|positive regulation of cell cycle|positive regulation of cell proliferation|protein phosphorylation|regulation of cell cycle|regulation of cyclin-dependent protein…
LOC102580817	3.90012	2.71632	1.66789	4.02648	1.85875	6.49341	17.0529	6.83954	11.3479	102580817	protein_coding		GO:0005615,GO:0005764,GO:0005634,GO:0000325,GO:0005886,GO:0004197,GO:0010623,GO:0051603	extracellular space|lysosome|nucleus|plant-type vacuole|plasma membrane|cysteine-type endopeptidase activity|programmed cell death involved in cell development|proteolysis involved in cellular protein catabolic process
LOC102580823	1.49277	0.741658	0.896162	0.592511	0.883521	0.432472	2.03614	2.37198	1.70936	102580823	protein_coding				sot03040	Spliceosome
LOC102580825	8.32894	2.22131	1.43863	7.85579	7.41017	8.28093	3.3494	2.43167	3.46242	102580825	protein_coding
LOC102580829	2.77895	3.66471	2.49289	8.08925	12.7774	6.64829	7.60168	7.31954	7.89466	102580829	protein_coding
LOC102580832	0	0.15198	0	0.0688029	0.0279805	0.0125548	48.6447	17.2055	1.34253	102580832	protein_coding		GO:0005737,GO:0034004,GO:0052577,GO:0000287,GO:0016114	cytoplasm|germacradienol synthase activity|germacrene-D synthase activity|magnesium ion binding|terpenoid biosynthetic process	sot00909	Sesquiterpenoid and triterpenoid biosynthesis
LOC102580838	88.6919	130.427	111.103	174.684	241.732	357.801	130.681	108.336	113.477	102580838	protein_coding		GO:0005829,GO:0046872,GO:0006825	cytosol|metal ion binding|copper ion transport
LOC102580845	123.884	39.409	43.3727	28.1668	19.7526	21.2073	41.6578	42.7044	44.3616	102580845	protein_coding		GO:0048046,GO:0009507,GO:0009941,GO:0009570,GO:0005759,GO:0005739,GO:0046872,GO:0004222,GO:0016485,GO:0046686	apoplast|chloroplast|chloroplast envelope|chloroplast stroma|mitochondrial matrix|mitochondrion|metal ion binding|metalloendopeptidase activity|protein processing|response to cadmium ion
LOC102580875	784.528	504.662	406.321	240.743	202.986	242.322	126.942	101.424	111.689	102580875	protein_coding		GO:0009507,GO:0005524,GO:0002238	chloroplast|ATP binding|response to molecule of fungal origin
LOC102580880	0.0703845	0.0388263	0.141787	0.29881	0.446761	0.833914	0	0.100125	0.0737583	102580880	protein_coding
LOC102580883	30.0614	2.66755	4.34346	18.824	25.0113	36.3027	7.7266	17.3277	8.5678	102580883	protein_coding		GO:0005634,GO:0009738,GO:0010029,GO:0009737,GO:0006970,GO:0009651,GO:0009414,GO:0010228	nucleus|abscisic acid-activated signaling pathway|regulation of seed germination|response to abscisic acid|response to osmotic stress|response to salt stress|response to water deprivation|vegetative to reproductive phase transition of meristem
LOC102580885	12.8182	4.0858	2.3635	28.9572	32.8125	19.0873	13.8251	6.72153	8.63166	102580885	protein_coding		GO:0005634,GO:0003700,GO:0043565,GO:0044212,GO:0042742,GO:0050832,GO:0045892,GO:0031347,GO:0010200,GO:0002237,GO:0009751,GO:0009611	nucleus|DNA-binding transcription factor activity|sequence-specific DNA binding|transcription regulatory region DNA binding|defense response to bacterium|defense response to fungus|negative regulation of transcription, DNA-templated|regulation of defense response|response to chitin|response to molecule of bacterial origin|response to salicylic acid|response to wounding
LOC102580889	5.05993	5.73536	4.74743	8.68949	5.77236	13.5187	5.56771	2.26785	3.01442	102580889	protein_coding
LOC102580890	2.70549	2.49353	1.69334	7.89637	6.46776	7.31604	4.7124	2.51299	2.88185	102580890	protein_coding
LOC102580906	2.18242	0.736496	0.206889	3.07772	3.72883	4.14183	1.08408	0.73049	1.02244	102580906	protein_coding
LOC102580945	180.279	120.591	134.164	84.7289	98.4546	80.0955	131.242	187.231	120.828	102580945	protein_coding
LOC102580969	0.266515	1.52898	0.751635	0.372716	0	0.0485793	1.70166	2.22422	2.34603	102580969	protein_coding		GO:0005737,GO:0005829,GO:0000932,GO:0005886,GO:0009506,GO:0005524,GO:0004004,GO:0003677,GO:0003729,GO:0008270,GO:0042742,GO:0009867,GO:0048571,GO:0000184,GO:0009611,GO:0009863,GO:0010182	cytoplasm|cytosol|P-body|plasma membrane|plasmodesma|ATP binding|ATP-dependent RNA helicase activity|DNA binding|mRNA binding|zinc ion binding|defense response to bacterium|jasmonic acid mediated signaling pathway|long-day photoperiodism|nuclear-transcribed mRNA catabolic process, nonsense-mediated decay|response to wounding|salicylic acid mediated signaling pathway|sugar mediated signaling pathw…
LOC102580981	0.594443	0	0	0	0.452783	0.304743	1.10956	5.84888	5.06136	102580981	protein_coding		GO:0046872,GO:0030001	metal ion binding|metal ion transport
LOC102580982	2.88798	3.22653	2.13561	5.84273	9.80142	10.4283	4.17879	9.39529	5.36326	102580982	protein_coding
LOC102580987	13.0286	17.9459	17.6411	25.6782	23.6506	36.8308	9.92219	7.76862	12.3041	102580987	protein_coding		GO:0005730,GO:0005665,GO:0000419,GO:0003899,GO:0003676,GO:0008270,GO:0001193,GO:0006379,GO:0006367,GO:0006283	nucleolus|RNA polymerase II, core complex|RNA polymerase V complex|DNA-directed 5'-3' RNA polymerase activity|nucleic acid binding|zinc ion binding|maintenance of transcriptional fidelity during DNA-templated transcription elongation from RNA polymerase II promoter|mRNA cleavage|transcription initiation from RNA polymerase II promoter|transcription-coupled nucleotide-excision repair	sot03020	RNA polymerase
LOC102580988	11.545	15.8847	10.1665	20.9819	14.741	23.3247	11.5457	7.65788	9.17873	102580988	protein_coding		GO:0005618,GO:0005739,GO:0005524,GO:0050897,GO:0005525,GO:0003924,GO:0003746,GO:0008270,GO:0046686,GO:0006414	cell wall|mitochondrion|ATP binding|cobalt ion binding|GTP binding|GTPase activity|translation elongation factor activity|zinc ion binding|response to cadmium ion|translational elongation	sot04626	Plant-pathogen interaction
LOC102580992	3.42288	2.31487	2.3179	2.02832	2.91651	1.1456	4.69993	6.12547	3.87067	102580992	protein_coding
LOC102581008	3.45861	2.86385	2.00549	4.05154	3.29533	2.65477	6.72857	7.9098	6.7542	102581008	protein_coding		GO:0016021,GO:0005886,GO:0005524,GO:0042626,GO:0055085	integral component of membrane|plasma membrane|ATP binding|ATPase activity, coupled to transmembrane movement of substances|transmembrane transport
LOC102581012	0.227207	1.64188	2.23128	0.238309	0.0346124	0.0207073	0.374371	0.0107737	0.0714294	102581012	protein_coding		GO:0016021,GO:0016871,GO:0019745	integral component of membrane|cycloartenol synthase activity|pentacyclic triterpenoid biosynthetic process	sot00100	Steroid biosynthesis
LOC102581020	8.97093	9.88028	8.84948	11.317	29.524	27.4499	7.47646	3.96149	6.33191	102581020	protein_coding		GO:0009507,GO:0005737,GO:0005783,GO:0005634,GO:0019902,GO:0047485,GO:0009788,GO:0042326,GO:0010922	chloroplast|cytoplasm|endoplasmic reticulum|nucleus|phosphatase binding|protein N-terminus binding|negative regulation of abscisic acid-activated signaling pathway|negative regulation of phosphorylation|positive regulation of phosphatase activity
LOC102581028	341.637	591.961	599.826	859.719	501.532	1265.94	387.159	356.354	410.186	102581028	protein_coding		GO:0005829,GO:0022627,GO:0005634,GO:0003735,GO:0000447,GO:0000461,GO:0006412	cytosol|cytosolic small ribosomal subunit|nucleus|structural constituent of ribosome|endonucleolytic cleavage in ITS1 to separate SSU-rRNA from 5.8S rRNA and LSU-rRNA from tricistronic rRNA transcript (SSU-rRNA, 5.8S rRNA, LSU-rRNA)|endonucleolytic cleavage to generate mature 3'-end of SSU-rRNA from (SSU-rRNA, 5.8S rRNA, LSU-rRNA)|translation	sot03010	Ribosome
LOC102581029	179.353	178.212	145.556	111.604	76.7825	111.501	79.3143	82.7053	83.0579	102581029	protein_coding		GO:0031305,GO:0005743,GO:0005744,GO:0015450,GO:0008320,GO:0030150,GO:0006626	integral component of mitochondrial inner membrane|mitochondrial inner membrane|TIM23 mitochondrial import inner membrane translocase complex|P-P-bond-hydrolysis-driven protein transmembrane transporter activity|protein transmembrane transporter activity|protein import into mitochondrial matrix|protein targeting to mitochondrion
LOC102581033	3.16242	3.23312	2.31464	4.65425	10.9413	13.5847	2.36655	1.75948	2.16515	102581033	protein_coding		GO:0005634,GO:0003677,GO:0048262,GO:0009908	nucleus|DNA binding|determination of dorsal/ventral asymmetry|flower development
LOC102581034	56.145	21.314	22.8159	25.4399	42.757	44.1209	17.7623	11.0788	18.0748	102581034	protein_coding		GO:0005524,GO:0019788,GO:0045116	ATP binding|NEDD8 transferase activity|protein neddylation	sot04120	Ubiquitin mediated proteolysis
LOC102581045	1567.57	735.432	876.125	461.862	491.301	377.543	344.726	320.893	370.497	102581045	protein_coding		GO:0005737	cytoplasm
LOC102581060	129.959	164.627	167.414	71.2827	121.295	83.1243	77.3031	104.176	85.3183	102581060	protein_coding		GO:0005789,GO:0000139,GO:0016021,GO:0005634,GO:0005886,GO:0015031,GO:0016192	endoplasmic reticulum membrane|Golgi membrane|integral component of membrane|nucleus|plasma membrane|protein transport|vesicle-mediated transport	sot04130	SNARE interactions in vesicular transport
LOC102581066	0.442466	0	1.64896	0	0	0	0	0.167847	0.18547	102581066	protein_coding
LOC102581072	19.5674	7.95539	8.70544	3.21057	30.9503	7.20924	2.3838	2.16366	2.04181	102581072	protein_coding
LOC102581084	0.441845	0.551854	0.2771	2.48165	1.71027	2.16541	2.29227	1.20965	0.847422	102581084	protein_coding		GO:0016021,GO:0005886,GO:0009506,GO:0099402	integral component of membrane|plasma membrane|plasmodesma|plant organ development
LOC102581110	32.3491	11.6831	11.4698	19.997	25.524	35.8614	13.9678	9.4237	10.1471	102581110	protein_coding				sot03010	Ribosome
LOC102581112	0.0411194	0.793895	0.165667	0.0410748	0.0417604	0.074951	0.127036	0.0389961	3.03787	102581112	protein_coding
LOC102581132	39.3824	21.5849	13.0755	52.9511	79.8056	47.7027	24.5805	23.8805	31.5978	102581132	protein_coding
LOC102581151	4.68739	5.40763	5.12948	1.73391	0.838712	0.299668	2.74038	3.79993	3.42964	102581151	protein_coding		GO:0016157,GO:0046524,GO:0005986	sucrose synthase activity|sucrose-phosphate synthase activity|sucrose biosynthetic process	sot00500	Starch and sucrose metabolism
LOC102581154	8.18121	17.8623	14.5258	31.1678	43.7394	61.8216	29.6778	10.4382	10.2211	102581154	protein_coding		GO:0016021,GO:0005886,GO:0009506,GO:0046872,GO:0055114	integral component of membrane|plasma membrane|plasmodesma|metal ion binding|oxidation-reduction process
LOC102581158	15.5436	10.4155	17.3849	9.09699	7.86876	10.5377	7.21793	9.65399	7.64469	102581158	protein_coding
LOC102581180	81.553	71.359	80.7148	27.3833	43.9548	46.7794	23.9452	38.3348	26.0196	102581180	protein_coding	uricase-2 isozyme 1-like	GO:0005777,GO:0004846,GO:0009877,GO:0006144,GO:0019628	peroxisome|urate oxidase activity|nodulation|purine nucleobase metabolic process|urate catabolic process	sot00230,sot00232	Purine metabolism|Caffeine metabolism
LOC102581219	4.93821	5.79372	5.0667	10.694	17.0853	30.379	27.4197	18.4707	13.9993	102581219	protein_coding
LOC102581233	22.3148	17.8075	14.0657	22.8648	12.2383	19.2803	38.8359	39.4048	36.1631	102581233	protein_coding
LOC102581236	51.742	15.9041	18.4505	69.1621	156.217	79.5059	34.7212	36.0787	42.9827	102581236	protein_coding
LOC102581249	10.4568	8.25745	3.59244	20.8909	29.4446	22.8526	24.7372	22.883	14.9222	102581249	protein_coding
LOC102581261	0.0228441	0.050406	0	0.0456387	0	0.0416394	1.41152	0.259974	0.574539	102581261	protein_coding		GO:0005768,GO:0005794,GO:0005802,GO:0009651	endosome|Golgi apparatus|trans-Golgi network|response to salt stress
LOC102581277	53.493	23.547	29.3827	62.6076	114.863	172.865	61.2916	96.6473	55.9862	102581277	protein_coding		GO:0005634,GO:0003700,GO:0043565,GO:0009738,GO:0009737,GO:0009735,GO:0009414	nucleus|DNA-binding transcription factor activity|sequence-specific DNA binding|abscisic acid-activated signaling pathway|response to abscisic acid|response to cytokinin|response to water deprivation
LOC102581278	0.359322	0.118928	0.0965118	1.0768	1.21641	1.77931	0.604392	0.772406	0.564818	102581278	protein_coding
LOC102581292	4.35325	2.33747	0.833597	12.9629	23.753	3.49983	2.13073	1.00464	2.22025	102581292	protein_coding		GO:0004398,GO:0030170,GO:0019752	histidine decarboxylase activity|pyridoxal phosphate binding|carboxylic acid metabolic process	sot00360	Phenylalanine metabolism
LOC102581328	0.454058	0.278303	0.223589	0.715627	1.34242	1.23227	0.488379	0.421042	0.264346	102581328	protein_coding		GO:0005634,GO:0003677,GO:0003700,GO:0006355	nucleus|DNA binding|DNA-binding transcription factor activity|regulation of transcription, DNA-templated
LOC102581337	0.15223	0.0209937	0.0766654	0.228098	0.405835	1.05789	9.70012	6.56881	4.14771	102581337	protein_coding		GO:0005576,GO:0016788,GO:0016042	extracellular region|hydrolase activity, acting on ester bonds|lipid catabolic process
LOC102581338	12.0723	3.58379	3.41834	11.817	42.4438	16.8351	4.94293	2.85072	3.15003	102581338	protein_coding		GO:0005634,GO:0005509,GO:0030234,GO:0019722,GO:0051300	nucleus|calcium ion binding|enzyme regulator activity|calcium-mediated signaling|spindle pole body organization	sot04016,sot04070,sot04626	MAPK signaling pathway - plant|Phosphatidylinositol signaling system|Plant-pathogen interaction
LOC102581359	68.5884	31.116	33.6716	34.7367	42.9445	34.8897	91.4021	169.907	79.3021	102581359	protein_coding
LOC102581369	1.4566	2.13921	1.57193	3.20294	3.54458	3.07744	9.47749	6.39564	6.75987	102581369	protein_coding		GO:0005795,GO:0005871,GO:0005874,GO:0005886,GO:0009531,GO:0005524,GO:0016887,GO:0008017,GO:0003777,GO:0090058,GO:0007019,GO:0007018,GO:0009834,GO:1903338,GO:0010090	Golgi stack|kinesin complex|microtubule|plasma membrane|secondary cell wall|ATP binding|ATPase activity|microtubule binding|microtubule motor activity|metaxylem development|microtubule depolymerization|microtubule-based movement|plant-type secondary cell wall biogenesis|regulation of cell wall organization or biogenesis|trichome morphogenesis
LOC102581372	80.8406	20.5819	10.8753	13.7425	6.20731	6.42439	3.75025	7.69489	6.49427	102581372	protein_coding		GO:0030127,GO:0005783,GO:0061700,GO:0000139,GO:0005635,GO:0005643,GO:0031080,GO:0005730,GO:0005654,GO:0042802,GO:0005198,GO:0090110,GO:0090114,GO:0051028,GO:0031081,GO:0043547,GO:1904263,GO:0045893,GO:0015031,GO:0030433	COPII vesicle coat|endoplasmic reticulum|GATOR2 complex|Golgi membrane|nuclear envelope|nuclear pore|nuclear pore outer ring|nucleolus|nucleoplasm|identical protein binding|structural molecule activity|cargo loading into COPII-coated vesicle|COPII-coated vesicle budding|mRNA transport|nuclear pore distribution|positive regulation of GTPase activity|positive regulation of TORC1 signaling|positive …	sot03013,sot04141	Nucleocytoplasmic transport|Protein processing in endoplasmic reticulum
LOC102581379	80.2676	85.6592	70.0407	111.339	98.1629	171.478	49.1397	28.2938	46.3985	102581379	protein_coding
LOC102581405	317.79	359.789	197.183	147.542	479.044	249.341	727.302	1157.11	463.01	102581405	protein_coding	auxin-repressed 12.5 kDa protein-like	GO:0007275,GO:0009750,GO:0009749,GO:0009744	multicellular organism development|response to fructose|response to glucose|response to sucrose
LOC102581408	1.30507	0.777055	0.918069	1.88306	3.80795	7.23093	3.45597	3.94879	3.49506	102581408	protein_coding		GO:0005634	nucleus
LOC102581417	38.6714	2.01854	2.26167	0.199378	1.25002	0.242542	5.15577	1.1515	0.174301	102581417	protein_coding		GO:0047213,GO:0009718	anthocyanidin 3-O-glucosyltransferase activity|anthocyanin-containing compound biosynthetic process	sot00944	Flavone and flavonol biosynthesis
LOC102581432	2.34507	1.74109	1.55983	3.1823	8.44804	12.0573	4.58697	3.28701	2.55021	102581432	protein_coding		GO:0005634,GO:0003677,GO:0003700,GO:0009908,GO:0009740,GO:0010452,GO:0048579,GO:1903507,GO:0006355,GO:0009266	nucleus|DNA binding|DNA-binding transcription factor activity|flower development|gibberellic acid mediated signaling pathway|histone H3-K36 methylation|negative regulation of long-day photoperiodism, flowering|negative regulation of nucleic acid-templated transcription|regulation of transcription, DNA-templated|response to temperature stimulus
LOC102581438	0.60283	1.25035	0.412888	0.891223	3.25705	4.52713	0.44698	0.297285	0.454843	102581438	protein_coding
LOC102581444	324.667	133.672	140.835	122.466	103.638	112.43	71.4166	75.2992	100.184	102581444	protein_coding
LOC102581454	2.57531	5.41107	4.49872	8.30885	16.6843	28.1161	16.6013	15.4632	13.8402	102581454	protein_coding
LOC102581456	2.18028	7.81762	2.65355	6.80601	5.44342	9.52139	2.99373	1.72308	2.95119	102581456	protein_coding
LOC102581483	7.34849	4.6879	4.83371	0.0499356	2.03076	0.546717	2.57402	6.49495	4.29565	102581483	protein_coding		GO:0016020,GO:0046872,GO:0055073,GO:0071585,GO:0030001	membrane|metal ion binding|cadmium ion homeostasis|detoxification of cadmium ion|metal ion transport
LOC102581484	0	0	0.0272289	0.0810127	0.0137275	0	1.97661	0.179463	0.580751	102581484	protein_coding		GO:0048046,GO:0005507,GO:0052716,GO:0016491,GO:0016722,GO:0009809,GO:0046274,GO:0009698	apoplast|copper ion binding|hydroquinone:oxygen oxidoreductase activity|oxidoreductase activity|oxidoreductase activity, oxidizing metal ions|lignin biosynthetic process|lignin catabolic process|phenylpropanoid metabolic process
LOC102581488	0	0.107074	0	0.14542	0.0492825	0.0442257	0.42477	3.75065	1.88152	102581488	protein_coding		GO:0005634,GO:0016567	nucleus|protein ubiquitination
LOC102581514	383.106	368.161	442.49	295.562	292.717	305.458	125.871	169.551	145.995	102581514	protein_coding		GO:0005739,GO:1990904,GO:0005524,GO:0005507,GO:0003690,GO:0034336,GO:0003723,GO:0003697,GO:0009631,GO:0080156,GO:0060567,GO:0009409,GO:0006970,GO:0009651,GO:0009414,GO:0009845	mitochondrion|ribonucleoprotein complex|ATP binding|copper ion binding|double-stranded DNA binding|misfolded RNA binding|RNA binding|single-stranded DNA binding|cold acclimation|mitochondrial mRNA modification|negative regulation of DNA-templated transcription, termination|response to cold|response to osmotic stress|response to salt stress|response to water deprivation|seed germination
LOC102581535	38.2748	9.25609	11.3961	12.2697	23.761	32.3842	10.5787	10.6087	8.79191	102581535	protein_coding		GO:0005634,GO:0003700,GO:0043565,GO:0008270	nucleus|DNA-binding transcription factor activity|sequence-specific DNA binding|zinc ion binding
LOC102581550	0.307734	1.84306	0.907737	0.175658	0.0892948	0.200331	3.73501	0.333535	3.17878	102581550	protein_coding		GO:0005737,GO:0050113,GO:0005506,GO:0019310,GO:0019853	cytoplasm|inositol oxygenase activity|iron ion binding|inositol catabolic process|L-ascorbic acid biosynthetic process	sot00053,sot00562	Ascorbate and aldarate metabolism|Inositol phosphate metabolism
LOC102581578	31.0406	15.2228	15.5545	10.7674	15.9097	12.196	20.2977	35.7878	20.4317	102581578	protein_coding
LOC102581593	54.1873	37.23	43.066	21.5689	35.0204	21.0231	32.3822	68.5236	41.9626	102581593	protein_coding		GO:0005739,GO:0005525,GO:0003924,GO:0046872,GO:0019843,GO:0042254	mitochondrion|GTP binding|GTPase activity|metal ion binding|rRNA binding|ribosome biogenesis	sot00730	Thiamine metabolism
LOC102581596	513.061	385.723	530.804	212.167	296.371	178.882	269.594	447.658	368.541	102581596	protein_coding		GO:0009507,GO:0005524,GO:0016301,GO:0000287,GO:0030955,GO:0004743	chloroplast|ATP binding|kinase activity|magnesium ion binding|potassium ion binding|pyruvate kinase activity	sot00010,sot00620	Glycolysis / Gluconeogenesis|Pyruvate metabolism
LOC102581607	92.2489	21.7264	30.6207	16.0651	26.3957	22.6216	21.6532	27.9167	22.1416	102581607	protein_coding
LOC102581608	0.176091	0.624453	0.304052	1.20617	1.44346	2.79704	1.06214	0.417495	1.38399	102581608	protein_coding
LOC102581609	35.7811	24.5773	28.347	19.2773	17.9758	16.9176	26.944	55.9557	31.1771	102581609	protein_coding		GO:0000439,GO:0005675,GO:0008270,GO:0006289,GO:0006357,GO:0006351	transcription factor TFIIH core complex|transcription factor TFIIH holo complex|zinc ion binding|nucleotide-excision repair|regulation of transcription by RNA polymerase II|transcription, DNA-templated	sot03022,sot03420	Basal transcription factors|Nucleotide excision repair
LOC102581623	2.54252	0.778179	0.297395	5.16146	11.0783	2.51156	0.996656	0.528915	0.859481	102581623	protein_coding		GO:0004398,GO:0030170,GO:0019752	histidine decarboxylase activity|pyridoxal phosphate binding|carboxylic acid metabolic process	sot00360	Phenylalanine metabolism
LOC102581647	32.6896	52.6356	29.3663	69.4563	45.2227	98.2757	40.9431	21.3659	32.1733	102581647	protein_coding
LOC102581666	39.5999	97.0574	135.2	31.1341	30.7523	17.4853	49.429	2.03963	14.9894	102581666	protein_coding
LOC102581670	12.642	9.06935	7.73945	7.28966	13.166	12.891	7.00678	4.09137	3.50879	102581670	protein_coding		GO:0005783,GO:0005789,GO:0016021,GO:0005506,GO:0031418,GO:0004656,GO:0018401	endoplasmic reticulum|endoplasmic reticulum membrane|integral component of membrane|iron ion binding|L-ascorbic acid binding|procollagen-proline 4-dioxygenase activity|peptidyl-proline hydroxylation to 4-hydroxy-L-proline	sot00330	Arginine and proline metabolism
LOC102581676	24.2836	10.7512	9.20335	12.4434	24.5708	14.7579	46.4578	60.9891	37.4757	102581676	protein_coding		GO:0048046,GO:0009505,GO:0005773,GO:0046556,GO:0009044,GO:0046373,GO:0045493	apoplast|plant-type cell wall|vacuole|alpha-L-arabinofuranosidase activity|xylan 1,4-beta-xylosidase activity|L-arabinose metabolic process|xylan catabolic process	sot00520	Amino sugar and nucleotide sugar metabolism
LOC102581678	1.39479	2.14719	1.89495	0.615635	0.757682	0.35475	1.10234	0.676764	0.781812	102581678	protein_coding
LOC102581684	0.516744	0.665122	0.91084	0.172062	0.0874667	0.039246	0	0	0.0902523	102581684	non_coding
LOC102581700	28.7022	3.60272	4.55284	1.66533	2.94987	1.864	2.46022	2.9502	2.12527	102581700	protein_coding		GO:0000786,GO:0005634,GO:0003700,GO:0043565,GO:0006334,GO:0009733,GO:0046686,GO:0009723,GO:0009753,GO:0009751,GO:0009651	nucleosome|nucleus|DNA-binding transcription factor activity|sequence-specific DNA binding|nucleosome assembly|response to auxin|response to cadmium ion|response to ethylene|response to jasmonic acid|response to salicylic acid|response to salt stress
LOC102581702	0.952885	2.53434	1.4568	6.34002	7.96657	9.73897	7.4824	3.19515	6.70462	102581702	protein_coding		GO:0005634,GO:0003700,GO:0043565,GO:0008270,GO:0071555,GO:0007623,GO:0007275,GO:0045893,GO:0009416,GO:1905177	nucleus|DNA-binding transcription factor activity|sequence-specific DNA binding|zinc ion binding|cell wall organization|circadian rhythm|multicellular organism development|positive regulation of transcription, DNA-templated|response to light stimulus|tracheary element differentiation
LOC102581723	3.5571	4.69057	3.00361	5.559	3.87424	3.56549	8.94756	10.4033	8.88763	102581723	protein_coding		GO:0005783,GO:0010008,GO:0005794,GO:0043231,GO:0005770,GO:0031902,GO:0005802,GO:0005774,GO:0005773,GO:0009660,GO:0051301,GO:0009793,GO:0000578,GO:0006897,GO:0007032,GO:0045324,GO:0009959,GO:0009638,GO:0006623,GO:0006898,GO:0042594,GO:0007033	endoplasmic reticulum|endosome membrane|Golgi apparatus|intracellular membrane-bounded organelle|late endosome|late endosome membrane|trans-Golgi network|vacuolar membrane|vacuole|amyloplast organization|cell division|embryo development ending in seed dormancy|embryonic axis specification|endocytosis|endosome organization|late endosome to vacuole transport|negative gravitropism|phototropism|prote…
LOC102581734	4.3091	5.37263	4.59841	6.49666	6.52375	6.45294	9.65053	19.0049	12.8755	102581734	protein_coding
LOC102581774	1.16531	1.222	1.55723	3.81485	4.7339	7.61306	8.8519	4.93481	4.66703	102581774	protein_coding
LOC102581777	3.8975	6.12006	6.43894	2.28653	5.65466	3.289	1.7414	1.60366	1.36144	102581777	protein_coding		GO:0051213,GO:0046872,GO:0016682,GO:0010150	dioxygenase activity|metal ion binding|oxidoreductase activity, acting on diphenols and related substances as donors, oxygen as acceptor|leaf senescence
LOC102581778	12.103	1.88217	1.15096	18.6814	25.3843	10.3704	1.97234	4.06004	4.04781	102581778	protein_coding		GO:0005634,GO:0009536,GO:0046872,GO:0004722,GO:0009738,GO:0050832,GO:0009620,GO:0009611	nucleus|plastid|metal ion binding|protein serine/threonine phosphatase activity|abscisic acid-activated signaling pathway|defense response to fungus|response to fungus|response to wounding
LOC102581789	0.332768	1.02543	0.647233	3.36993	1.35182	6.23292	5.3058	2.00233	3.33087	102581789	protein_coding		GO:0009507,GO:0016874,GO:0009416	chloroplast|ligase activity|response to light stimulus	sot04075	Plant hormone signal transduction
LOC102581793	6.73366	5.86182	6.2458	11.8428	32.0986	18.7594	20.0438	23.3806	16.7179	102581793	protein_coding		GO:0005886,GO:0005524,GO:0004674,GO:0004712,GO:0004713,GO:0006468,GO:0010344	plasma membrane|ATP binding|protein serine/threonine kinase activity|protein serine/threonine/tyrosine kinase activity|protein tyrosine kinase activity|protein phosphorylation|seed oilbody biogenesis
LOC102581796	18.7238	2.17322	2.75207	1.54452	2.79643	1.58291	1.65774	3.97724	2.39717	102581796	protein_coding				sot00900	Terpenoid backbone biosynthesis
LOC102581797	21.4389	11.5916	11.3671	15.7248	20.6417	18.144	32.6183	54.1496	34.0274	102581797	protein_coding		GO:0043233,GO:0005782,GO:0005777,GO:0005524,GO:0004176,GO:0004252,GO:0048527,GO:0016560,GO:0016485,GO:0006515,GO:0006625	organelle lumen|peroxisomal matrix|peroxisome|ATP binding|ATP-dependent peptidase activity|serine-type endopeptidase activity|lateral root development|protein import into peroxisome matrix, docking|protein processing|protein quality control for misfolded or incompletely synthesized proteins|protein targeting to peroxisome
LOC102581829	120.393	105.831	132.28	58.4096	58.3579	65.2203	47.4579	78.7558	69.4513	102581829	protein_coding		GO:0016592,GO:0005730	mediator complex|nucleolus
LOC102581870	57.1097	8.02729	6.78225	5.53696	10.0899	7.30636	16.0757	32.5566	11.4925	102581870	protein_coding		GO:0005777,GO:0003987,GO:0047760,GO:0006083,GO:0019605,GO:0006097	peroxisome|acetate-CoA ligase activity|butyrate-CoA ligase activity|acetate metabolic process|butyrate metabolic process|glyoxylate cycle	sot00010,sot00620,sot00630,sot00650	Glycolysis / Gluconeogenesis|Pyruvate metabolism|Glyoxylate and dicarboxylate metabolism|Butanoate metabolism
LOC102581878	0	0.0314906	0.0143748	0.427684	0.217411	1.10559	1.0435	0.311297	0.20938	102581878	protein_coding		GO:0016021,GO:0005886,GO:0005345,GO:0005215,GO:0015853,GO:0015854,GO:0006863	integral component of membrane|plasma membrane|purine nucleobase transmembrane transporter activity|transporter activity|adenine transport|guanine transport|purine nucleobase transport
LOC102581888	2.56057	2.0577	2.13332	2.05255	2.56839	3.96146	8.77347	7.83967	4.38937	102581888	protein_coding		GO:0016021,GO:0005886,GO:0005524,GO:0090417,GO:0090416,GO:2001143,GO:2001142	integral component of membrane|plasma membrane|ATP binding|N-methylnicotinate transmembrane transporter activity|nicotinate transmembrane transporter activity|N-methylnicotinate transport|nicotinate transport
LOC102581892	0	0.111941	0	1.11489	0.927407	0.92472	1.14938	0.72168	0.372144	102581892	protein_coding
LOC102581898	0.139552	0.111195	0.0702803	0.379479	0.889733	0.438082	0.902198	0.66908	0.568715	102581898	protein_coding		GO:0032541,GO:0005789,GO:0016021,GO:0005634,GO:1990578,GO:0005886,GO:0005524,GO:0004674,GO:0006952	cortical endoplasmic reticulum|endoplasmic reticulum membrane|integral component of membrane|nucleus|perinuclear endoplasmic reticulum membrane|plasma membrane|ATP binding|protein serine/threonine kinase activity|defense response
LOC102581915	6.764	2.77673	4.06661	4.11162	5.91092	7.09645	2.2409	2.58578	2.74737	102581915	protein_coding		GO:0005739,GO:0050660,GO:0016971,GO:0042802,GO:0015035,GO:0016972	mitochondrion|flavin adenine dinucleotide binding|flavin-linked sulfhydryl oxidase activity|identical protein binding|protein disulfide oxidoreductase activity|thiol oxidase activity
LOC102581917	22.1619	17.1187	21.5383	15.795	11.6488	8.79405	17.101	13.7411	23.534	102581917	protein_coding
LOC102581923	0.770265	1.66926	0.817395	3.1739	4.19075	5.15222	7.66319	2.97414	2.94046	102581923	protein_coding
LOC102581927	11.7686	16.9855	13.9913	18.0642	31.3106	31.298	84.2673	50.9987	39.8152	102581927	protein_coding
LOC102581940	25.0798	22.6104	22.1819	29.69	36.6826	59.233	16.3828	9.07365	15.1285	102581940	non_coding
LOC102581952	13.6879	2.00889	5.2175	2.85378	8.76801	4.29183	1.61652	2.08412	1.64495	102581952	protein_coding
LOC102581954	0.915841	0.992369	0.164725	3.57771	6.16203	1.65446	0.303155	0.620392	0.788358	102581954	protein_coding		GO:0004398,GO:0030170,GO:0019752	histidine decarboxylase activity|pyridoxal phosphate binding|carboxylic acid metabolic process	sot00360	Phenylalanine metabolism
LOC102581956	58.9218	30.7722	30.5907	26.7456	27.0041	24.3884	46.3893	59.8445	39.2098	102581956	protein_coding		GO:0005829,GO:0016607,GO:0008168,GO:0003723,GO:0009793,GO:0080009	cytosol|nuclear speck|methyltransferase activity|RNA binding|embryo development ending in seed dormancy|mRNA methylation
LOC102581958	38.41	27.1838	42.502	13.1661	20.2286	18.3323	14.5357	22.5276	15.7706	102581958	protein_coding		GO:0005634,GO:0005524,GO:0046872,GO:0000309,GO:0004515,GO:0034628	nucleus|ATP binding|metal ion binding|nicotinamide-nucleotide adenylyltransferase activity|nicotinate-nucleotide adenylyltransferase activity|'de novo' NAD biosynthetic process from aspartate	sot00760	Nicotinate and nicotinamide metabolism
LOC102581970	8.17338	17.6471	13.5285	47.3881	24.3605	11.0076	99.5845	90.2264	105.851	102581970	protein_coding		GO:0009514,GO:0004451,GO:0046872,GO:0006097,GO:0006099	glyoxysome|isocitrate lyase activity|metal ion binding|glyoxylate cycle|tricarboxylic acid cycle	sot00630	Glyoxylate and dicarboxylate metabolism
LOC102581973	0.811655	0.957225	0.775237	0.321515	0.554277	0.331603	1.0232	1.32714	0.806567	102581973	protein_coding		GO:0016021,GO:0020037,GO:0005506,GO:0004497,GO:0016705	integral component of membrane|heme binding|iron ion binding|monooxygenase activity|oxidoreductase activity, acting on paired donors, with incorporation or reduction of molecular oxygen
LOC102581991	9.36452	22.4538	12.1676	26.317	50.7544	39.6293	14.9157	9.53222	13.9677	102581991	protein_coding		GO:0016021,GO:0017176,GO:0006506	integral component of membrane|phosphatidylinositol N-acetylglucosaminyltransferase activity|GPI anchor biosynthetic process	sot00563	Glycosylphosphatidylinositol (GPI)-anchor biosynthesis
LOC102581997	1.23377	0.166674	0.355054	0.980917	5.77917	8.16938	0.855683	2.91321	0.949893	102581997	protein_coding		GO:0016021,GO:0015267	integral component of membrane|channel activity
LOC102582038	2.26721	2.15893	1.68448	3.16893	3.81716	3.0798	8.08749	12.1732	6.24233	102582038	protein_coding		GO:0005829	cytosol
LOC102582087	1.88929	2.81206	1.40751	4.44451	7.09594	5.72597	5.16914	7.29414	4.41659	102582087	protein_coding		GO:0016021,GO:0005886,GO:0005524,GO:0004674	integral component of membrane|plasma membrane|ATP binding|protein serine/threonine kinase activity
LOC102582094	48.6012	71.7994	88.3783	22.0261	45.15	10.8251	18.5417	12.4302	17.2679	102582094	protein_coding		GO:0005829,GO:0051567,GO:0010482,GO:0048765,GO:0010026	cytosol|histone H3-K9 methylation|regulation of epidermal cell division|root hair cell differentiation|trichome differentiation
LOC102582118	6.08093	5.10804	5.64659	6.41693	4.90307	3.89507	12.1306	15.9622	11.2243	102582118	protein_coding		GO:0005634,GO:0003677,GO:0003700,GO:0046872,GO:0043565,GO:0009908,GO:0006355	nucleus|DNA binding|DNA-binding transcription factor activity|metal ion binding|sequence-specific DNA binding|flower development|regulation of transcription, DNA-templated
LOC102582127	0.982243	1.18854	0.622329	1.23439	1.25499	0.794129	5.90604	8.03814	2.85555	102582127	protein_coding		GO:0102360,GO:0047893,GO:0102425	daphnetin 3-O-glucosyltransferase activity|flavonol 3-O-glucosyltransferase activity|myricetin 3-O-glucosyltransferase activity
LOC102582131	933.355	2165.58	1029.72	773.832	270.654	698.506	213.835	33.0947	358.507	102582131	protein_coding	snakin-2-like	GO:0005618,GO:0005576,GO:0006952	cell wall|extracellular region|defense response
LOC102582135	437.742	28.2306	36.1332	17.4259	44.488	26.2578	34.1216	65.4989	31.9716	102582135	protein_coding		GO:0031969,GO:0016021,GO:0016787,GO:0005506,GO:0016491,GO:0016117	chloroplast membrane|integral component of membrane|hydrolase activity|iron ion binding|oxidoreductase activity|carotenoid biosynthetic process	sot00906	Carotenoid biosynthesis
LOC102582136	0.624658	1.17157	0.267399	2.80791	3.283	7.11628	1.86552	1.11075	1.14555	102582136	protein_coding		GO:0005634,GO:0003677,GO:0046872,GO:0042803	nucleus|DNA binding|metal ion binding|protein homodimerization activity
LOC102582142	18.3815	9.96289	8.73865	14.3824	12.3254	22.9675	9.40397	8.5961	6.15554	102582142	protein_coding		GO:0005737,GO:0005524,GO:0003824	cytoplasm|ATP binding|catalytic activity
LOC102582144	7.58657	5.26284	4.37594	7.46931	9.47862	8.19763	14.5689	25.5493	14.2646	102582144	protein_coding	urease-like	GO:0016151,GO:0009039,GO:0043419	nickel cation binding|urease activity|urea catabolic process	sot00220,sot00230	Arginine biosynthesis|Purine metabolism
LOC102582157	163.252	176.894	149.668	213.637	226.17	297.453	124.512	90.2349	123.873	102582157	protein_coding		GO:0005618,GO:0000790,GO:0005730,GO:0000786,GO:0003677,GO:0046982,GO:0006325	cell wall|nuclear chromatin|nucleolus|nucleosome|DNA binding|protein heterodimerization activity|chromatin organization
LOC102582160	26.1518	36.7937	33.1191	40.802	31.9666	55.7428	25.7473	17.2479	19.9068	102582160	protein_coding		GO:0005747,GO:0005739,GO:0055114	mitochondrial respiratory chain complex I|mitochondrion|oxidation-reduction process	sot00190	Oxidative phosphorylation
LOC102582163	20.0627	46.9466	38.9638	50.3865	26.4226	73.1045	21.5592	19.2784	21.4218	102582163	protein_coding		GO:0005829,GO:0022625,GO:0022626,GO:0005634,GO:0005886,GO:0030295,GO:0043021,GO:0003735,GO:0002181,GO:0006414	cytosol|cytosolic large ribosomal subunit|cytosolic ribosome|nucleus|plasma membrane|protein kinase activator activity|ribonucleoprotein complex binding|structural constituent of ribosome|cytoplasmic translation|translational elongation	sot03010	Ribosome
LOC102582168	0.323187	0.527088	0.183991	3.60735	2.15487	0.691544	1.18659	0.906167	1.07493	102582168	protein_coding		GO:0005576,GO:0005507,GO:0008447	extracellular region|copper ion binding|L-ascorbate oxidase activity
LOC102582169	10.7352	12.246	11.9553	16.9149	22.2988	37.3633	8.88597	7.56841	10.0611	102582169	protein_coding		GO:0071944,GO:0005856,GO:0005886,GO:0031209,GO:0042802,GO:0044877,GO:0030041,GO:0045010,GO:0000902,GO:0048870,GO:0051259,GO:0008064,GO:0010090	cell periphery|cytoskeleton|plasma membrane|SCAR complex|identical protein binding|protein-containing complex binding|actin filament polymerization|actin nucleation|cell morphogenesis|cell motility|protein complex oligomerization|regulation of actin polymerization or depolymerization|trichome morphogenesis
LOC102582170	46.7127	3.27067	5.0335	3.5818	4.31542	4.60598	3.67807	5.04724	4.17178	102582170	protein_coding		GO:0031465,GO:0005654,GO:0032991,GO:0003684,GO:0046872,GO:0044877,GO:0035518,GO:0051865,GO:0000209,GO:0006290,GO:0009411,GO:0010224,GO:0070914	Cul4B-RING E3 ubiquitin ligase complex|nucleoplasm|protein-containing complex|damaged DNA binding|metal ion binding|protein-containing complex binding|histone H2A monoubiquitination|protein autoubiquitination|protein polyubiquitination|pyrimidine dimer repair|response to UV|response to UV-B|UV-damage excision repair	sot03420,sot04120	Nucleotide excision repair|Ubiquitin mediated proteolysis
LOC102582177	94.2323	187.005	179.671	201.607	164.053	205.193	89.1797	71.8551	111.664	102582177	protein_coding		GO:0071013,GO:0005829,GO:0043186,GO:0034719,GO:0005685,GO:0005689,GO:0005686,GO:0071004,GO:0005687,GO:0005682,GO:0003729,GO:0000398,GO:0000387	catalytic step 2 spliceosome|cytosol|P granule|SMN-Sm protein complex|U1 snRNP|U12-type spliceosomal complex|U2 snRNP|U2-type prespliceosome|U4 snRNP|U5 snRNP|mRNA binding|mRNA splicing, via spliceosome|spliceosomal snRNP assembly	sot03040	Spliceosome
LOC102582188	1.27891	2.15006	1.84023	3.71092	9.46306	11.1563	4.13929	3.86964	3.12717	102582188	non_coding
LOC102582196	202.854	200.721	126.386	203.758	133.022	265.497	115.327	67.9725	89.2053	102582196	protein_coding				sot00190	Oxidative phosphorylation
LOC102582198	3.29817	2.6925	1.98692	3.58278	3.41293	2.4303	7.058	11.4762	6.36508	102582198	protein_coding		GO:0005634,GO:0005516,GO:0001077,GO:0043565,GO:0045944,GO:0006355	nucleus|calmodulin binding|proximal promoter DNA-binding transcription activator activity, RNA polymerase II-specific|sequence-specific DNA binding|positive regulation of transcription by RNA polymerase II|regulation of transcription, DNA-templated
LOC102582224	1.65783	2.15178	2.92708	1.88982	1.54502	1.79532	13.3367	2.66353	8.35944	102582224	protein_coding		GO:0005737,GO:0050113,GO:0005506,GO:0019310,GO:0019853	cytoplasm|inositol oxygenase activity|iron ion binding|inositol catabolic process|L-ascorbic acid biosynthetic process	sot00053,sot00562	Ascorbate and aldarate metabolism|Inositol phosphate metabolism
LOC102582227	1.90558	2.54206	1.681	3.07299	3.62391	3.13856	14.3588	6.06526	4.91398	102582227	protein_coding		GO:0005618,GO:0005794,GO:0016021,GO:0005886,GO:0005802,GO:0016760,GO:0016759,GO:0046872,GO:0071555,GO:0030244,GO:0042742,GO:0050832,GO:0009833,GO:0009834,GO:0006970,GO:0009414	cell wall|Golgi apparatus|integral component of membrane|plasma membrane|trans-Golgi network|cellulose synthase (UDP-forming) activity|cellulose synthase activity|metal ion binding|cell wall organization|cellulose biosynthetic process|defense response to bacterium|defense response to fungus|plant-type primary cell wall biogenesis|plant-type secondary cell wall biogenesis|response to osmotic stres…
LOC102582238	523.401	557.298	583.954	393.796	439.616	394.384	213.184	129.727	188.637	102582238	protein_coding		GO:0005737,GO:0005856,GO:0003779	cytoplasm|cytoskeleton|actin binding
LOC102582244	10.4515	5.32987	4.83438	6.30293	4.83632	4.46572	12.0666	16.1097	11.7142	102582244	protein_coding		GO:0005737,GO:0005829,GO:0009506,GO:0017168,GO:0005524,GO:0006751,GO:0006749	cytoplasm|cytosol|plasmodesma|5-oxoprolinase (ATP-hydrolyzing) activity|ATP binding|glutathione catabolic process|glutathione metabolic process	sot00480	Glutathione metabolism
LOC102582292	0.102939	0.0309733	0.00942576	0.486094	0.722304	0.221749	2.0238	1.47323	1.07873	102582292	protein_coding
LOC102582293	0.30709	0.515567	0.78	1.58714	2.2645	2.68925	1.73248	1.88668	1.693	102582293	protein_coding		GO:0016021,GO:0020037,GO:0005506,GO:0004497,GO:0016705,GO:0008395,GO:0010268,GO:0016131,GO:0040008,GO:0009741	integral component of membrane|heme binding|iron ion binding|monooxygenase activity|oxidoreductase activity, acting on paired donors, with incorporation or reduction of molecular oxygen|steroid hydroxylase activity|brassinosteroid homeostasis|brassinosteroid metabolic process|regulation of growth|response to brassinosteroid	sot00905	Brassinosteroid biosynthesis
LOC102582328	24.7929	15.0007	16.7552	7.93118	11.3026	10.4336	10.1645	9.71071	8.03891	102582328	protein_coding		GO:0004556,GO:0103025,GO:0005509,GO:0005975	alpha-amylase activity|alpha-amylase activity (releasing maltohexaose)|calcium ion binding|carbohydrate metabolic process	sot00500	Starch and sucrose metabolism
LOC102582330	0.749702	1.63247	1.31153	2.38462	2.66486	5.59199	1.11745	0.84196	0.640915	102582330	protein_coding
LOC102582363	30.1461	28.7152	27.147	38.0616	29.1365	50.4297	23.3703	13.8696	21.3445	102582363	protein_coding		GO:0009507,GO:0008685,GO:0046872,GO:0019288,GO:0016114	chloroplast|2-C-methyl-D-erythritol 2,4-cyclodiphosphate synthase activity|metal ion binding|isopentenyl diphosphate biosynthetic process, methylerythritol 4-phosphate pathway|terpenoid biosynthetic process	sot00900	Terpenoid backbone biosynthesis
LOC102582364	9.74658	4.55601	3.71695	7.44777	7.38724	7.61307	16.3775	23.2778	13.7784	102582364	protein_coding		GO:0016021,GO:0005634,GO:0005506,GO:0016874,GO:0061630,GO:0008270,GO:0010106,GO:0060586,GO:0016567	integral component of membrane|nucleus|iron ion binding|ligase activity|ubiquitin protein ligase activity|zinc ion binding|cellular response to iron ion starvation|multicellular organismal iron ion homeostasis|protein ubiquitination
LOC102582367	0.136126	0.994962	0.239943	0.390939	1.29608	2.46576	0.33294	0.371154	0.267471	102582367	protein_coding		GO:0016021,GO:0005886,GO:0022857	integral component of membrane|plasma membrane|transmembrane transporter activity
LOC102582373	1247.93	1147.73	1288.26	590.238	996.312	741.915	553.381	1410.83	793.981	102582373	protein_coding	uncharacterized LOC102582373
LOC102582379	0.686249	0.524155	1.0634	2.5311	4.55696	6.35058	3.42483	0.450563	0.553187	102582379	protein_coding
LOC102582391	6.87022	5.94827	4.94932	8.86253	20.3775	36.1171	8.92584	7.37843	5.76917	102582391	protein_coding
LOC102582409	1.52662	3.6905	0.0452251	0.381241	1.48201	7.85693	15.0509	29.2751	4.96406	102582409	protein_coding		GO:0005634,GO:0003700,GO:0043565,GO:0006355,GO:0009751	nucleus|DNA-binding transcription factor activity|sequence-specific DNA binding|regulation of transcription, DNA-templated|response to salicylic acid
LOC102582412	80.2833	26.4238	38.1352	20.7642	23.4265	23.5358	19.9503	27.9775	16.0039	102582412	protein_coding		GO:0009507	chloroplast
LOC102582421	2.10895	5.39375	1.0621	19.6781	9.17576	10.4184	11.5008	3.79554	10.5981	102582421	protein_coding		GO:0005634,GO:0003700,GO:0043565,GO:0048527,GO:0010929,GO:0006355,GO:0010200,GO:0009723,GO:0009751	nucleus|DNA-binding transcription factor activity|sequence-specific DNA binding|lateral root development|positive regulation of auxin mediated signaling pathway|regulation of transcription, DNA-templated|response to chitin|response to ethylene|response to salicylic acid
LOC102582436	1.25185	0.433293	0.123618	2.69715	2.70477	2.16998	1.31446	0.698359	0.913157	102582436	protein_coding		GO:0016020,GO:0009505,GO:0004190,GO:0030163,GO:0006508,GO:0080167	membrane|plant-type cell wall|aspartic-type endopeptidase activity|protein catabolic process|proteolysis|response to karrikin
LOC102582449	126.654	79.095	146.148	41.3695	86.7203	52.833	33.6637	44.0143	47.307	102582449	protein_coding		GO:0035251	UDP-glucosyltransferase activity
LOC102582453	3.86284	6.60666	4.56428	5.6538	5.82093	7.2043	13.8155	23.9337	12.4256	102582453	protein_coding
LOC102582462	22.0519	30.6546	25.9456	43.7257	33.0057	30.9757	74.7284	81.7837	70.7856	102582462	protein_coding		GO:0005829,GO:0005524,GO:0016301,GO:0000287,GO:0030955,GO:0004743	cytosol|ATP binding|kinase activity|magnesium ion binding|potassium ion binding|pyruvate kinase activity	sot00010,sot00620	Glycolysis / Gluconeogenesis|Pyruvate metabolism
LOC102582476	0.283222	0.371985	0.22414	1.31353	1.77376	2.993	2.53472	2.43016	1.27199	102582476	protein_coding
LOC102582485	12.2737	19.5927	17.7232	35.8049	41.394	70.1605	32.5501	21.6318	24.2729	102582485	protein_coding		GO:0000139,GO:0005886,GO:0005774,GO:0005773,GO:0005525,GO:0003924,GO:0009873,GO:0006886,GO:0009306,GO:0032482,GO:0017157,GO:0006904	Golgi membrane|plasma membrane|vacuolar membrane|vacuole|GTP binding|GTPase activity|ethylene-activated signaling pathway|intracellular protein transport|protein secretion|Rab protein signal transduction|regulation of exocytosis|vesicle docking involved in exocytosis	sot04144	Endocytosis
LOC102582525	11.5342	1.42713	0.253344	11.2346	33.1351	55.8353	52.1381	246.443	57.2726	102582525	protein_coding
LOC102582531	12.9931	10.9953	8.04416	16.7452	31.5654	38.4379	18.6758	21.024	13.9063	102582531	protein_coding		GO:0005662,GO:0000784,GO:0003684,GO:0046872,GO:0043565,GO:0003697,GO:0043047,GO:0006281,GO:0006268,GO:0006261,GO:0000724,GO:0051321,GO:0006289,GO:0010224,GO:0000723,GO:0007004	DNA replication factor A complex|nuclear chromosome, telomeric region|damaged DNA binding|metal ion binding|sequence-specific DNA binding|single-stranded DNA binding|single-stranded telomeric DNA binding|DNA repair|DNA unwinding involved in DNA replication|DNA-dependent DNA replication|double-strand break repair via homologous recombination|meiotic cell cycle|nucleotide-excision repair|response t…
LOC102582532	0	0.144197	0	0.186513	0.208588	0.221219	0.548005	1.30149	0.430463	102582532	protein_coding		GO:0016021,GO:0012511,GO:0004806,GO:0006071,GO:0019433,GO:0006641	integral component of membrane|monolayer-surrounded lipid storage body|triglyceride lipase activity|glycerol metabolic process|triglyceride catabolic process|triglyceride metabolic process	sot00100,sot00561,sot00564,sot00565,sot00590,sot00591,sot00592	Steroid biosynthesis|Glycerolipid metabolism|Glycerophospholipid metabolism|Ether lipid metabolism|Arachidonic acid metabolism|Linoleic acid metabolism|alpha-Linolenic acid metabolism
LOC102582537	70.0618	30.2642	22.3807	123.962	120.672	142.83	77.4954	92.2523	81.258	102582537	protein_coding		GO:0005634,GO:0003677,GO:0003700,GO:0006952,GO:0009873	nucleus|DNA binding|DNA-binding transcription factor activity|defense response|ethylene-activated signaling pathway
LOC102582553	0.198017	2.06549	1.57746	24.8332	4.75337	24.1009	11.3825	4.23386	7.03644	102582553	protein_coding		GO:0005634,GO:0003677,GO:0003700,GO:0046983,GO:0006355	nucleus|DNA binding|DNA-binding transcription factor activity|protein dimerization activity|regulation of transcription, DNA-templated
LOC102582586	8.55382	7.81772	8.15683	5.91546	4.4978	5.18952	7.07577	4.95607	5.42339	102582586	protein_coding		GO:0043231,GO:0102580,GO:0080043,GO:0080044,GO:0008194,GO:0035252,GO:0009718,GO:0071368,GO:0071395,GO:1901038,GO:0042732	intracellular membrane-bounded organelle|cyanidin 3-O-glucoside 2-O''-xylosyltransferase activity|quercetin 3-O-glucosyltransferase activity|quercetin 7-O-glucosyltransferase activity|UDP-glycosyltransferase activity|UDP-xylosyltransferase activity|anthocyanin-containing compound biosynthetic process|cellular response to cytokinin stimulus|cellular response to jasmonic acid stimulus|cyanidin 3-O-…	sot00942	Anthocyanin biosynthesis
LOC102582592	30.8803	8.01013	5.79333	20.7922	34.6894	56.9535	9.51605	11.9825	11.1162	102582592	protein_coding		GO:0005634,GO:0005516,GO:0003700,GO:0043565,GO:0042742,GO:0010200	nucleus|calmodulin binding|DNA-binding transcription factor activity|sequence-specific DNA binding|defense response to bacterium|response to chitin
LOC102582593	3.09831	11.2484	8.20093	7.52146	16.4648	20.4557	6.82661	6.45747	5.92734	102582593	protein_coding		GO:0005737,GO:0030246,GO:0006952	cytoplasm|carbohydrate binding|defense response
LOC102582603	182.284	69.3797	70.9062	79.8018	92.0868	64.1035	111.307	241.931	137.224	102582603	protein_coding
LOC102582607	61.0928	85.0019	70.8387	108.863	62.2106	70.3798	186.445	194.426	184.365	102582607	protein_coding		GO:0003676,GO:0031047	nucleic acid binding|gene silencing by RNA
LOC102582617	23.8904	45.1726	57.4034	93.3015	152.446	191.828	74.0305	33.2344	83.1752	102582617	non_coding
LOC102582655	12.8286	2.77447	5.06594	2.32128	7.62966	1.47961	18.9808	12.4379	11.3086	102582655	protein_coding		GO:0005737,GO:0005634	cytoplasm|nucleus
LOC102582665	5.75535	3.76029	2.41612	5.37848	6.81779	6.08678	12.9825	25.6378	11.538	102582665	protein_coding		GO:0005737,GO:0005829,GO:0016021,GO:0009506,GO:0005524,GO:0005534,GO:0009702	cytoplasm|cytosol|integral component of membrane|plasmodesma|ATP binding|galactose binding|L-arabinokinase activity	sot00520	Amino sugar and nucleotide sugar metabolism
LOC102582680	21.2671	13.0711	12.2687	14.7952	7.33215	8.78102	25.1885	26.3595	24.3592	102582680	protein_coding		GO:0071013,GO:0005634,GO:0071014,GO:0005686,GO:0071004,GO:0003729,GO:0000245	catalytic step 2 spliceosome|nucleus|post-mRNA release spliceosomal complex|U2 snRNP|U2-type prespliceosome|mRNA binding|spliceosomal complex assembly	sot03040	Spliceosome
LOC102582686	2.9222	1.74003	1.77424	2.2984	1.42147	1.46229	4.38744	4.29293	3.52733	102582686	protein_coding		GO:0005681,GO:0046872,GO:0006397,GO:0008380	spliceosomal complex|metal ion binding|mRNA processing|RNA splicing
LOC102582690	1.63881	2.27463	2.28962	2.7856	3.6777	6.13093	2.42264	1.36618	1.44037	102582690	protein_coding
LOC102582727	21.023	1.45516	3.14303	12.3398	30.0903	21.2856	7.81847	6.69666	6.89408	102582727	protein_coding		GO:0005789,GO:0016021,GO:0020037,GO:0005506,GO:0004497,GO:0016705	endoplasmic reticulum membrane|integral component of membrane|heme binding|iron ion binding|monooxygenase activity|oxidoreductase activity, acting on paired donors, with incorporation or reduction of molecular oxygen	sot00073	Cutin, suberine and wax biosynthesis
LOC102582734	162.956	162.937	151.498	78.5174	89.2897	89.9064	55.6268	61.2106	65.2406	102582734	protein_coding
LOC102582735	7.82443	5.11182	4.13244	3.74001	5.64673	4.16148	9.15057	15.0321	8.50491	102582735	protein_coding		GO:0061631,GO:0000209,GO:0006511	ubiquitin conjugating enzyme activity|protein polyubiquitination|ubiquitin-dependent protein catabolic process	sot04120	Ubiquitin mediated proteolysis
LOC102582742	0	0	0.0442324	0	0	0	1.50748	0.0138824	0.26078	102582742	protein_coding		GO:0008422,GO:0102483,GO:0005975	beta-glucosidase activity|scopolin beta-glucosidase activity|carbohydrate metabolic process	sot00460,sot00500,sot00999	Cyanoamino acid metabolism|Starch and sucrose metabolism|Biosynthesis of various plant secondary metabolites
LOC102582762	4.77214	7.56394	8.23538	3.44811	3.6026	1.1598	1.91663	2.79086	3.23391	102582762	protein_coding		GO:0005789,GO:0016021,GO:0031090,GO:0020037,GO:0005506,GO:0004497,GO:0016705	endoplasmic reticulum membrane|integral component of membrane|organelle membrane|heme binding|iron ion binding|monooxygenase activity|oxidoreductase activity, acting on paired donors, with incorporation or reduction of molecular oxygen
LOC102582763	224.512	484.085	423.684	763.778	443.279	1028.33	303.473	278.541	380.721	102582763	protein_coding		GO:0022627,GO:0005730,GO:0003735,GO:0006412	cytosolic small ribosomal subunit|nucleolus|structural constituent of ribosome|translation	sot03010	Ribosome
LOC102582770	0.615249	0.67878	0.950201	1.74815	3.67962	2.75379	1.92894	1.51704	2.06317	102582770	protein_coding		GO:0005096,GO:0046872	GTPase activator activity|metal ion binding	sot04144	Endocytosis
LOC102582771	45.29	44.0917	50.6323	15.3197	12.7091	6.1393	13.6275	18.3824	14.3136	102582771	protein_coding		GO:0051213,GO:0046872,GO:0016682,GO:0010150	dioxygenase activity|metal ion binding|oxidoreductase activity, acting on diphenols and related substances as donors, oxygen as acceptor|leaf senescence
LOC102582779	9.61197	0.339553	0.476919	0.0236492	0.601097	0.237345	0.0243807	0.0898091	0	102582779	protein_coding		GO:0009941,GO:0031969,GO:0016021,GO:0005743,GO:0000095	chloroplast envelope|chloroplast membrane|integral component of membrane|mitochondrial inner membrane|S-adenosyl-L-methionine transmembrane transporter activity
LOC102582807	0.599512	2.77428	0.905768	4.57464	6.9173	10.017	3.49853	2.90594	3.8742	102582807	protein_coding		GO:0005886,GO:0005628,GO:0120014,GO:0120010	plasma membrane|prospore membrane|intermembrane phospholipid transfer activity|intermembrane phospholipid transfer
LOC102582832	0.0745587	0	0	0.0186195	0	0	1.57403	0.636377	0.839925	102582832	protein_coding		GO:0005634,GO:0003700,GO:0008270,GO:0009909,GO:0006355	nucleus|DNA-binding transcription factor activity|zinc ion binding|regulation of flower development|regulation of transcription, DNA-templated
LOC102582848	142.228	126.611	137.525	56.7072	108.007	87.1963	51.0907	79.2765	60.804	102582848	protein_coding		GO:0005634,GO:0003677,GO:0048262,GO:0009908	nucleus|DNA binding|determination of dorsal/ventral asymmetry|flower development
LOC102582865	1.80993	1.57704	1.63657	1.60252	0.992183	0.843516	3.3995	4.22291	2.9528	102582865	protein_coding
LOC102582872	33.5634	35.756	8.13669	101.109	61.7434	69.8846	46.0856	23.7891	39.7745	102582872	protein_coding		GO:0005768,GO:0005794,GO:0032580,GO:0016021,GO:0005802,GO:0050378,GO:0050832,GO:0050829,GO:0033481	endosome|Golgi apparatus|Golgi cisterna membrane|integral component of membrane|trans-Golgi network|UDP-glucuronate 4-epimerase activity|defense response to fungus|defense response to Gram-negative bacterium|galacturonate biosynthetic process	sot00053,sot00520	Ascorbate and aldarate metabolism|Amino sugar and nucleotide sugar metabolism
LOC102582893	13.5905	45.3421	25.107	102.112	71.2349	214.733	48.1777	30.6727	40.9114	102582893	protein_coding		GO:0005730,GO:0000786,GO:0005634,GO:0003677,GO:0003690,GO:0031492,GO:0030261,GO:0031936,GO:0045910,GO:0006334,GO:0016584,GO:0006355	nucleolus|nucleosome|nucleus|DNA binding|double-stranded DNA binding|nucleosomal DNA binding|chromosome condensation|negative regulation of chromatin silencing|negative regulation of DNA recombination|nucleosome assembly|nucleosome positioning|regulation of transcription, DNA-templated
LOC102582894	9.48382	2.48347	2.60181	9.54727	14.5412	12.4774	4.94031	3.74462	3.82842	102582894	protein_coding		GO:0005634,GO:0009734,GO:0007275,GO:1900057,GO:0040008,GO:0010029	nucleus|auxin-activated signaling pathway|multicellular organism development|positive regulation of leaf senescence|regulation of growth|regulation of seed germination	sot04075	Plant hormone signal transduction
LOC102582932	0	0	0.0232422	0.368807	0.0937407	1.74554	1.40205	0.175071	0.0725446	102582932	protein_coding		GO:0048046,GO:0005615	apoplast|extracellular space
LOC102582939	5.64892	6.25707	5.34973	5.66529	5.07415	8.63525	3.61557	2.24107	2.75938	102582939	protein_coding		GO:0005829,GO:0005730,GO:0005634,GO:0005736,GO:0003899,GO:0003676,GO:0008270,GO:0006353,GO:0006379,GO:0006363,GO:0006360	cytosol|nucleolus|nucleus|RNA polymerase I complex|DNA-directed 5'-3' RNA polymerase activity|nucleic acid binding|zinc ion binding|DNA-templated transcription, termination|mRNA cleavage|termination of RNA polymerase I transcription|transcription by RNA polymerase I	sot03020	RNA polymerase
LOC102582945	0.243061	0.160896	0.26114	1.50535	2.60016	1.43989	3.0788	2.03617	1.43488	102582945	protein_coding		GO:0005618,GO:0005576,GO:0016157,GO:0080165,GO:0005985	cell wall|extracellular region|sucrose synthase activity|callose deposition in phloem sieve plate|sucrose metabolic process	sot00500	Starch and sucrose metabolism
LOC102582946	8.18356	7.97008	9.37965	8.62572	10.6039	11.8562	4.82406	4.17487	4.05134	102582946	protein_coding
LOC102582966	10.2718	11.924	7.19106	29.7672	19.7461	35.7744	24.5272	15.6558	19.6653	102582966	protein_coding		GO:0005634,GO:0003713,GO:0008283,GO:0048366,GO:0045944,GO:0045893	nucleus|transcription coactivator activity|cell proliferation|leaf development|positive regulation of transcription by RNA polymerase II|positive regulation of transcription, DNA-templated
LOC102582971	0.26645	0	0	0.931563	2.33395	4.5532	0.960381	0.379036	0.732957	102582971	protein_coding		GO:0005634,GO:0003677,GO:0003700,GO:0046872,GO:0044212,GO:0042545,GO:0045787,GO:0045893,GO:0009733,GO:0009751	nucleus|DNA binding|DNA-binding transcription factor activity|metal ion binding|transcription regulatory region DNA binding|cell wall modification|positive regulation of cell cycle|positive regulation of transcription, DNA-templated|response to auxin|response to salicylic acid
LOC102582976	0.315156	0.28634	0.317434	0.796295	1.18614	2.85538	1.47003	1.51199	1.16563	102582976	protein_coding		GO:0016021,GO:0038023,GO:0009725,GO:0009744	integral component of membrane|signaling receptor activity|response to hormone|response to sucrose
LOC102582978	1.90078	1.88051	2.83016	4.90159	4.9939	6.56218	11.4894	15.4987	10.4574	102582978	protein_coding		GO:0005634,GO:0005886,GO:0034485,GO:0004439,GO:0071472,GO:0010305,GO:0046856,GO:2000377	nucleus|plasma membrane|phosphatidylinositol-3,4,5-trisphosphate 5-phosphatase activity|phosphatidylinositol-4,5-bisphosphate 5-phosphatase activity|cellular response to salt stress|leaf vascular tissue pattern formation|phosphatidylinositol dephosphorylation|regulation of reactive oxygen species metabolic process
LOC102582982	0	0.14446	0.109904	3.40072	1.35196	1.88948	1.43833	0.227659	1.09772	102582982	protein_coding
LOC102582990	0.0369685	0.122358	0.0620596	0.196952	0.800957	0.965851	0.43147	0.50252	0.490714	102582990	protein_coding		GO:0005634,GO:0003677,GO:0003700,GO:0009873	nucleus|DNA binding|DNA-binding transcription factor activity|ethylene-activated signaling pathway
LOC102582998	7.64098	4.49915	6.78823	1.92961	3.61847	2.23	0.751516	0	0.629783	102582998	non_coding
LOC102582999	17.9692	9.69308	8.14527	10.1318	10.3287	13.029	18.999	46.6263	19.8072	102582999	protein_coding		GO:0005737,GO:0005759,GO:0005739,GO:0004587,GO:0030170,GO:0008270,GO:0019544,GO:0010121,GO:0009816,GO:0042538,GO:0051646,GO:0006593,GO:0009626,GO:0006561,GO:0009737,GO:0009733,GO:0009741,GO:0009413,GO:0009408,GO:0009753,GO:0006979,GO:0009651,GO:0009414	cytoplasm|mitochondrial matrix|mitochondrion|ornithine-oxo-acid transaminase activity|pyridoxal phosphate binding|zinc ion binding|arginine catabolic process to glutamate|arginine catabolic process to proline via ornithine|defense response to bacterium, incompatible interaction|hyperosmotic salinity response|mitochondrion localization|ornithine catabolic process|plant-type hypersensitive response…	sot00330	Arginine and proline metabolism
LOC102583016	662.682	491.191	520.034	267.029	339.893	233.89	377.882	756.274	460.13	102583016	protein_coding
LOC102583050	186.817	130.464	162.481	76.3523	42.1298	40.6632	38.113	17.5151	50.6917	102583050	protein_coding		GO:0009507,GO:0102131,GO:0102132,GO:0004316,GO:0051287,GO:0006633	chloroplast|3-oxo-glutaryl-[acp] methyl ester reductase activity|3-oxo-pimeloyl-[acp] methyl ester reductase activity|3-oxoacyl-[acyl-carrier-protein] reductase (NADPH) activity|NAD binding|fatty acid biosynthetic process
LOC102583063	0.164231	1.13243	0.909798	4.10132	3.87789	10.8516	5.41208	2.25838	2.92575	102583063	protein_coding		GO:0031225,GO:0046658,GO:0005886,GO:0005773,GO:0009055	anchored component of membrane|anchored component of plasma membrane|plasma membrane|vacuole|electron transfer activity
LOC102583065	0	0	0	0.820408	2.55137	0.924638	1.19405	7.55979	0.101255	102583065	protein_coding		GO:0005737,GO:0051537,GO:0009055,GO:0046872,GO:0015035,GO:0045454,GO:0000122	cytoplasm|2 iron, 2 sulfur cluster binding|electron transfer activity|metal ion binding|protein disulfide oxidoreductase activity|cell redox homeostasis|negative regulation of transcription by RNA polymerase II
LOC102583067	3.46704	6.05356	3.03661	19.4245	20.8816	56.5467	20.7705	25.7608	11.6263	102583067	protein_coding		GO:0005634,GO:0003700,GO:0043565,GO:0009733	nucleus|DNA-binding transcription factor activity|sequence-specific DNA binding|response to auxin
LOC102583077	1.23571	0.447943	0.640099	0.246873	0.788838	0.514834	4.8357	4.03467	1.16544	102583077	protein_coding		GO:0016021,GO:0020037,GO:0005506,GO:0004497,GO:0016705	integral component of membrane|heme binding|iron ion binding|monooxygenase activity|oxidoreductase activity, acting on paired donors, with incorporation or reduction of molecular oxygen
LOC102583110	0.94537	0.8462	0.898306	1.14034	0.615919	0.487695	3.47175	4.70268	2.05614	102583110	protein_coding
LOC102583112	0.0349226	0.192644	0.1407	0	0.035467	0	0.935062	0.298073	0.146386	102583112	protein_coding		GO:0048046,GO:0005618,GO:0030145,GO:0045735	apoplast|cell wall|manganese ion binding|nutrient reservoir activity
LOC102583122	0.10645	0.117442	0.0804148	0.757636	1.14867	0.982296	5.11123	0.681435	1.10158	102583122	protein_coding		GO:0048046,GO:0005507,GO:0052716,GO:0016491,GO:0016722,GO:0009809,GO:0046274,GO:0009834	apoplast|copper ion binding|hydroquinone:oxygen oxidoreductase activity|oxidoreductase activity|oxidoreductase activity, oxidizing metal ions|lignin biosynthetic process|lignin catabolic process|plant-type secondary cell wall biogenesis
LOC102583123	13.9184	16.5133	12.5309	45.7314	25.7047	68.87	39.1414	13.6465	22.9106	102583123	protein_coding		GO:0048046,GO:0009507,GO:0009570,GO:0010319,GO:0051920,GO:0008379,GO:0045454,GO:0042742,GO:0042744,GO:0009409,GO:0006979	apoplast|chloroplast|chloroplast stroma|stromule|peroxiredoxin activity|thioredoxin peroxidase activity|cell redox homeostasis|defense response to bacterium|hydrogen peroxide catabolic process|response to cold|response to oxidative stress
LOC102583148	3.69727	7.83519	6.23769	6.43244	3.84878	4.00143	17.578	23.887	14.6746	102583148	protein_coding		GO:0000287,GO:0016854,GO:0006518	magnesium ion binding|racemase and epimerase activity|peptide metabolic process
LOC102583165	0.0303153	0.0334457	0.0152672	0.181695	0.230909	0.759793	0.312192	0.603747	0.270032	102583165	protein_coding		GO:0005576,GO:0005507,GO:0008447	extracellular region|copper ion binding|L-ascorbate oxidase activity	sot00053	Ascorbate and aldarate metabolism
LOC102583175	7.35935	3.91067	3.9783	2.93381	11.4854	9.29161	2.88551	2.52921	3.07777	102583175	protein_coding		GO:0016020,GO:0046872,GO:0055073,GO:0071585,GO:0030001	membrane|metal ion binding|cadmium ion homeostasis|detoxification of cadmium ion|metal ion transport
LOC102583185	82.891	162.75	123.057	266.721	145.351	318.47	112.786	81.865	128.555	102583185	protein_coding		GO:0005840,GO:0003735,GO:0006412	ribosome|structural constituent of ribosome|translation	sot03010	Ribosome
LOC102583189	29.2289	24.7052	26.8907	29.4372	67.6816	53.2607	26.7518	16.05	25.7896	102583189	protein_coding		GO:0005794,GO:0000139,GO:0016021,GO:0009834,GO:0045492,GO:0045491	Golgi apparatus|Golgi membrane|integral component of membrane|plant-type secondary cell wall biogenesis|xylan biosynthetic process|xylan metabolic process
LOC102583207	0.689535	2.37731	1.77971	0.236771	0.284491	0.157108	0.288477	0.122612	0.225809	102583207	protein_coding		GO:0005769,GO:0016021,GO:0005886,GO:0015095,GO:0015693	early endosome|integral component of membrane|plasma membrane|magnesium ion transmembrane transporter activity|magnesium ion transport
LOC102583217	0.154558	0.0341036	0.0996321	0.0185269	0.0439509	0.0281723	0.235567	0.510087	0.0907012	102583217	protein_coding
LOC102583234	59.9861	77.4985	60.9833	117.234	72.666	175.026	65.5396	51.0511	62.5096	102583234	protein_coding		GO:0005618,GO:0009507,GO:0022625,GO:0022626,GO:0005886,GO:0009506,GO:0003735,GO:0009735,GO:0006412	cell wall|chloroplast|cytosolic large ribosomal subunit|cytosolic ribosome|plasma membrane|plasmodesma|structural constituent of ribosome|response to cytokinin|translation	sot03010	Ribosome
LOC102583236	7.07036	1.89842	1.47577	8.88368	19.9326	5.83824	3.19319	3.95853	4.30273	102583236	protein_coding		GO:0016787,GO:0016740,GO:0006541,GO:2000032	hydrolase activity|transferase activity|glutamine metabolic process|regulation of secondary shoot formation
LOC102583248	0.310993	0.190615	0.104414	0	0.0116978	0.0314927	0.0237235	0.284011	0.156915	102583248	protein_coding		GO:0031225,GO:0046658,GO:0005768,GO:0005794,GO:0009506,GO:0005802,GO:0010215	anchored component of membrane|anchored component of plasma membrane|endosome|Golgi apparatus|plasmodesma|trans-Golgi network|cellulose microfibril organization
LOC102583251	38.7386	33.8385	28.9656	14.7053	22.796	17.7289	16.3986	17.0829	16.9263	102583251	protein_coding		GO:0005634,GO:0000160,GO:0048511	nucleus|phosphorelay signal transduction system|rhythmic process	sot04712	Circadian rhythm - plant
LOC102583260	2.63523	1.94963	1.46766	2.04396	1.1335	1.72358	4.02282	4.58668	3.96363	102583260	non_coding
LOC102583280	90.9258	49.7899	47.134	29.3743	29.505	30.9949	34.8297	36.5581	32.387	102583280	protein_coding		GO:0005634,GO:0047627,GO:0005524,GO:0033699,GO:0003725,GO:0046872,GO:0030983,GO:0046983,GO:1990165,GO:0003697,GO:0006260,GO:0006302,GO:0009150,GO:0000012,GO:0006790	nucleus|adenylylsulfatase activity|ATP binding|DNA 5'-adenosine monophosphate hydrolase activity|double-stranded RNA binding|metal ion binding|mismatched DNA binding|protein dimerization activity|single-strand break-containing DNA binding|single-stranded DNA binding|DNA replication|double-strand break repair|purine ribonucleotide metabolic process|single strand break repair|sulfur compound metabo…
LOC102583295	0.290502	0.378025	0.20257	1.0417	1.36168	1.88725	1.67225	1.32805	0.952308	102583295	protein_coding
LOC102583313	4.80194	3.09038	2.14962	0.666214	1.89653	0.850968	2.06047	6.70447	3.14507	102583313	protein_coding
LOC102583314	0.0981258	0.0631507	0	0.212376	0.274053	0.231028	1.19578	0.752225	0.531285	102583314	non_coding
LOC102583319	38.3057	49.9333	25.6426	94.5421	120.659	144.013	86.4618	63.6387	93.4996	102583319	protein_coding
LOC102583326	1.0207	2.60699	1.56324	3.11929	2.53709	2.4764	7.53071	7.91629	4.44455	102583326	protein_coding		GO:0016021,GO:0016020,GO:0005524,GO:0042626,GO:0008559,GO:0055085	integral component of membrane|membrane|ATP binding|ATPase activity, coupled to transmembrane movement of substances|xenobiotic transmembrane transporting ATPase activity|transmembrane transport
LOC102583349	7.68101	30.8036	24.6409	35.2944	26.9126	50.4024	14.7918	2.73164	7.16378	102583349	protein_coding		GO:0031410,GO:0005576,GO:0005794,GO:0005634,GO:0005773,GO:0005509,GO:0008289,GO:0004623,GO:0102567,GO:0102568,GO:0050482,GO:0016042,GO:0006644	cytoplasmic vesicle|extracellular region|Golgi apparatus|nucleus|vacuole|calcium ion binding|lipid binding|phospholipase A2 activity|phospholipase A2 activity (consuming 1,2-dipalmitoylphosphatidylcholine)|phospholipase A2 activity consuming 1,2-dioleoylphosphatidylethanolamine)|arachidonic acid secretion|lipid catabolic process|phospholipid metabolic process	sot00564,sot00565,sot00590,sot00591,sot00592	Glycerophospholipid metabolism|Ether lipid metabolism|Arachidonic acid metabolism|Linoleic acid metabolism|alpha-Linolenic acid metabolism
LOC102583353	132.565	164.625	138.146	86.6248	103.445	97.2978	76.9815	126.335	99.6382	102583353	protein_coding		GO:0009507,GO:0005840,GO:0003735,GO:0006412	chloroplast|ribosome|structural constituent of ribosome|translation	sot03010	Ribosome
LOC102583364	0.60124	0.451061	0.460245	1.2252	2.71112	3.37543	2.27854	1.14039	1.0585	102583364	protein_coding		GO:0005737,GO:0016020,GO:0043531,GO:0005524,GO:0009626	cytoplasm|membrane|ADP binding|ATP binding|plant-type hypersensitive response
LOC102583367	4.01149	0.40603	0.518962	2.02195	5.90547	1.84477	0.454801	1.04707	0.0771335	102583367	protein_coding		GO:0005634,GO:0003700,GO:0046872,GO:0003676,GO:0071289,GO:2000280,GO:0006355,GO:0010200	nucleus|DNA-binding transcription factor activity|metal ion binding|nucleic acid binding|cellular response to nickel ion|regulation of root development|regulation of transcription, DNA-templated|response to chitin
LOC102583403	0.981365	1.47641	0.898599	0.980302	1.44969	0.650472	2.52657	4.2304	3.36569	102583403	protein_coding		GO:0005737,GO:0005576,GO:0009505,GO:0005886,GO:0016757,GO:0007049,GO:0030154,GO:0051301,GO:0071555,GO:0007275,GO:0040008	cytoplasm|extracellular region|plant-type cell wall|plasma membrane|transferase activity, transferring glycosyl groups|cell cycle|cell differentiation|cell division|cell wall organization|multicellular organism development|regulation of growth
LOC102583412	2.65393	4.14522	5.40629	6.97018	8.87329	9.78368	5.58896	1.6685	2.03117	102583412	protein_coding		GO:0009507,GO:0009941,GO:0009534,GO:0016021,GO:0009409	chloroplast|chloroplast envelope|chloroplast thylakoid|integral component of membrane|response to cold
LOC102583420	0.917285	0.614889	0.713404	2.07615	4.87019	5.71442	4.98625	4.33858	2.27537	102583420	protein_coding		GO:0005634,GO:0003677,GO:0046872	nucleus|DNA binding|metal ion binding
LOC102583430	2.58882	0.357018	0.0814854	0	0.205404	0	5.24871	3.79779	0.720617	102583430	protein_coding		GO:0046872,GO:0008168,GO:0102804,GO:0102802,GO:0097295	metal ion binding|methyltransferase activity|oripavine 6-O-demethylase activity|thebaine 6-O-demethylase activity|morphine biosynthetic process
LOC102583442	1.01668	1.98627	2.09072	3.97767	3.50629	3.24304	1.61411	1.68731	1.6869	102583442	protein_coding		GO:0005789,GO:0016021	endoplasmic reticulum membrane|integral component of membrane
LOC102583448	0.0519115	0.314996	0.209147	0	0.131802	0.118278	0.775162	0.640002	0.843197	102583448	protein_coding		GO:0012511,GO:0020037,GO:0046872,GO:0016702,GO:0004601,GO:1902609,GO:0008219,GO:0071732,GO:0034614,GO:0071446,GO:0042742,GO:0050832,GO:0001561,GO:0006629,GO:0031408,GO:0009626,GO:0009737,GO:0006979,GO:0009751,GO:0009627	monolayer-surrounded lipid storage body|heme binding|metal ion binding|oxidoreductase activity, acting on single donors with incorporation of molecular oxygen, incorporation of two atoms of oxygen|peroxidase activity|(R)-2-hydroxy-alpha-linolenic acid biosynthetic process|cell death|cellular response to nitric oxide|cellular response to reactive oxygen species|cellular response to salicylic acid …	sot00592	alpha-Linolenic acid metabolism
LOC102583457	42.4642	9.94466	8.53264	2.29986	15.0929	8.14035	1.60449	1.62713	0.945255	102583457	protein_coding		GO:0005737,GO:0005654,GO:0005634,GO:0030154,GO:0007623,GO:0009908,GO:0048578,GO:0009585,GO:0042752,GO:0048586,GO:0006355,GO:0009637,GO:0009409,GO:0010218,GO:0042542,GO:0080167,GO:0010378	cytoplasm|nucleoplasm|nucleus|cell differentiation|circadian rhythm|flower development|positive regulation of long-day photoperiodism, flowering|red, far-red light phototransduction|regulation of circadian rhythm|regulation of long-day photoperiodism, flowering|regulation of transcription, DNA-templated|response to blue light|response to cold|response to far red light|response to hydrogen peroxid…	sot04712	Circadian rhythm - plant
LOC102583467	13.645	10.076	23.8734	5.70189	24.2924	5.35088	2.57525	2.11377	3.64598	102583467	protein_coding
LOC102583475	487.533	22.4469	38.3705	10.75	28.5865	12.0845	21.1113	13.1175	12.177	102583475	protein_coding		GO:0005737,GO:0005524,GO:0016887,GO:0042623,GO:0031072,GO:0051787,GO:0044183,GO:0051082,GO:0034605,GO:0034620,GO:0051085,GO:0042026,GO:0009408,GO:0009644,GO:0042542,GO:0006986	cytoplasm|ATP binding|ATPase activity|ATPase activity, coupled|heat shock protein binding|misfolded protein binding|protein binding involved in protein folding|unfolded protein binding|cellular response to heat|cellular response to unfolded protein|chaperone cofactor-dependent protein refolding|protein refolding|response to heat|response to high light intensity|response to hydrogen peroxide|respo…
LOC102583496	13.9224	5.62199	7.65312	3.27232	11.7367	16.3377	3.93581	1.72595	2.86074	102583496	protein_coding
LOC102583502	0.494789	0.353218	0.20521	9.10008	2.70465	4.16459	2.36788	1.2421	1.61652	102583502	protein_coding		GO:0016847,GO:0030170,GO:0009693,GO:0009835	1-aminocyclopropane-1-carboxylate synthase activity|pyridoxal phosphate binding|ethylene biosynthetic process|fruit ripening	sot00270	Cysteine and methionine metabolism
LOC102583503	18.3093	24.6856	17.6922	40.7996	44.0984	35.2142	18.9647	11.7943	20.0781	102583503	protein_coding		GO:0046872,GO:0030001	metal ion binding|metal ion transport
LOC102583507	3.45031	1.6785	2.69537	7.04241	11.2021	13.222	10.3238	7.90983	8.05703	102583507	protein_coding		GO:0005634,GO:0003677,GO:0003700,GO:0042802,GO:0010313,GO:0046983,GO:0015995,GO:0009740,GO:0006783,GO:0009959,GO:0010100,GO:0010187,GO:0010161,GO:0010099,GO:0010029,GO:0006355	nucleus|DNA binding|DNA-binding transcription factor activity|identical protein binding|phytochrome binding|protein dimerization activity|chlorophyll biosynthetic process|gibberellic acid mediated signaling pathway|heme biosynthetic process|negative gravitropism|negative regulation of photomorphogenesis|negative regulation of seed germination|red light signaling pathway|regulation of photomorphog…
LOC102583512	0.479967	0.431188	0.255531	1.13697	1.94283	3.17452	2.31605	3.15376	1.68855	102583512	protein_coding		GO:0005516	calmodulin binding
LOC102583519	0.268741	0.222369	0.338355	1.05143	1.17133	1.45935	1.48755	0.945119	0.844868	102583519	protein_coding		GO:0005618,GO:0005576,GO:0052861,GO:0052862,GO:0008152	cell wall|extracellular region|glucan endo-1,3-beta-glucanase activity, C-3 substituted reducing group|glucan endo-1,4-beta-glucanase activity, C-3 substituted reducing group|metabolic process
LOC102583521	9.00133	4.40906	3.70783	19.444	21.1769	12.7995	13.4502	9.25388	10.5822	102583521	protein_coding
LOC102583526	1.22748	2.08343	2.33955	4.86686	6.75088	7.55553	8.59572	6.8771	5.73894	102583526	protein_coding
LOC102583550	17.0066	20.3217	14.8572	32.6143	27.4434	43.6065	16.7733	12.6018	14.8082	102583550	protein_coding		GO:0034399,GO:0005730,GO:0030687,GO:0003924,GO:0003723,GO:0042273,GO:0006364	nuclear periphery|nucleolus|preribosome, large subunit precursor|GTPase activity|RNA binding|ribosomal large subunit biogenesis|rRNA processing
LOC102583551	1.59735	3.28841	3.41684	8.15084	6.29669	20.1186	8.80151	6.43429	6.19523	102583551	protein_coding		GO:0016021,GO:0005774,GO:0005524,GO:0019829,GO:0005507,GO:0030001	integral component of membrane|vacuolar membrane|ATP binding|cation-transporting ATPase activity|copper ion binding|metal ion transport	sot04016	MAPK signaling pathway - plant
LOC102583556	2.29759	1.26742	2.35988	0.603975	1.05925	0.61993	0.591526	0.430056	0.253445	102583556	protein_coding		GO:0000326,GO:0004197,GO:0051603,GO:0006624	protein storage vacuole|cysteine-type endopeptidase activity|proteolysis involved in cellular protein catabolic process|vacuolar protein processing
LOC102583564	2.16193	1.63428	1.34417	4.29251	3.68649	9.08548	3.83434	2.6831	2.2236	102583564	protein_coding
LOC102583591	0.0723014	0.542418	0.233037	2.54225	1.27766	5.07386	1.99546	1.48107	1.03043	102583591	protein_coding		GO:0031176,GO:0045493	endo-1,4-beta-xylanase activity|xylan catabolic process
LOC102583594	0.0779783	0.344122	0.314168	1.03858	2.42861	2.54661	2.78385	2.15692	2.1791	102583594	protein_coding		GO:0009941,GO:0005739,GO:0032502,GO:0010224	chloroplast envelope|mitochondrion|developmental process|response to UV-B
LOC102583596	0	0	0	0.0407379	0.662686	0.297345	0.0839963	0.0773524	0.0213685	102583596	protein_coding
LOC102583613	2.90761	6.84028	14.0833	0.512552	3.01808	0.0779397	0.88068	0.162204	0.134426	102583613	protein_coding		GO:0006952	defense response
LOC102583621	1.88338	0.031246	0.0142631	0.0141454	0.460208	0.15487	1.77912	2.48446	1.05361	102583621	protein_coding		GO:0005634,GO:0009506,GO:0003677,GO:0003700,GO:0046983,GO:0009567,GO:0006355	nucleus|plasmodesma|DNA binding|DNA-binding transcription factor activity|protein dimerization activity|double fertilization forming a zygote and endosperm|regulation of transcription, DNA-templated
LOC102583634	1.96396	1.7223	0.608664	2.81699	10.8935	7.43506	6.43059	4.25043	3.7468	102583634	protein_coding		GO:0005576,GO:0010052,GO:0010374	extracellular region|guard cell differentiation|stomatal complex development
LOC102583642	323.746	351.758	348.155	118.945	244.291	135.715	165.621	218.097	156.989	102583642	protein_coding		GO:0016021,GO:0031902,GO:0005886,GO:0031201,GO:0005774,GO:0005773,GO:0005484,GO:0000149,GO:0006887,GO:0061025,GO:0015031,GO:0009737,GO:0009651,GO:0010118,GO:0006906	integral component of membrane|late endosome membrane|plasma membrane|SNARE complex|vacuolar membrane|vacuole|SNAP receptor activity|SNARE binding|exocytosis|membrane fusion|protein transport|response to abscisic acid|response to salt stress|stomatal movement|vesicle fusion	sot04130	SNARE interactions in vesicular transport
LOC102583669	452.532	505.454	578.403	238.701	246.221	149.313	186.543	333.801	324.86	102583669	protein_coding		GO:0005737,GO:0046872,GO:0061630,GO:0016567,GO:0006511	cytoplasm|metal ion binding|ubiquitin protein ligase activity|protein ubiquitination|ubiquitin-dependent protein catabolic process
LOC102583688	9.4272	24.0249	32.9838	65.8088	72.7301	148.422	40.9338	10.4566	24.0333	102583688	protein_coding
LOC102583691	28.4657	30.4473	25.9027	29.9162	56.3862	57.4902	24.8074	20.89	22.401	102583691	non_coding
LOC102583692	0.0279309	0	0	0.613815	0.198565	1.0946	2.44492	7.62873	1.14152	102583692	protein_coding
LOC102583693	18.2659	8.2932	9.80249	6.02158	37.7652	24.8881	8.67604	5.54464	5.97457	102583693	protein_coding		GO:0005524,GO:0061631	ATP binding|ubiquitin conjugating enzyme activity
LOC102583697	6.03356	1.92017	2.10364	7.10879	15.1226	5.85137	1.87201	1.35714	1.4591	102583697	protein_coding		GO:0005634,GO:0003700,GO:0046872,GO:0003676,GO:0071289,GO:2000280,GO:0006355,GO:0010200	nucleus|DNA-binding transcription factor activity|metal ion binding|nucleic acid binding|cellular response to nickel ion|regulation of root development|regulation of transcription, DNA-templated|response to chitin
LOC102583701	0.393041	0.103244	0.37703	0.0186959	0.019008	0.0170576	2.8526	0.69224	0.333427	102583701	protein_coding
LOC102583711	31.5486	26.0491	26.0853	26.0381	30.64	36.6615	13.3005	11.8657	19.0682	102583711	protein_coding		GO:0009507,GO:0009534,GO:0009535,GO:0016021	chloroplast|chloroplast thylakoid|chloroplast thylakoid membrane|integral component of membrane
LOC102583724	13.2357	8.55338	9.46209	10.5352	14.3287	16.7733	5.79019	7.31936	6.00184	102583724	protein_coding
LOC102583746	60.8725	24.7062	32.7264	23.9763	60.914	53.2304	24.0186	20.7629	21.1636	102583746	protein_coding		GO:0005886,GO:0019900,GO:0043621,GO:0009737,GO:0010555,GO:0009651,GO:0009414	plasma membrane|kinase binding|protein self-association|response to abscisic acid|response to mannitol|response to salt stress|response to water deprivation
LOC102583766	98.2986	40.9012	22.5344	18.8536	25.4019	46.2902	13.274	11.933	9.84115	102583766	protein_coding		GO:0009507,GO:0005524,GO:0002238	chloroplast|ATP binding|response to molecule of fungal origin
LOC102583769	0.486404	0.746617	0.426018	0.485878	0.161083	0.192739	1.36116	2.11591	1.00836	102583769	protein_coding
LOC102583776	1.05347	2.3245	1.84536	3.52301	7.53576	11.6466	2.97163	2.04158	3.2159	102583776	protein_coding		GO:0031225,GO:0005886,GO:0090406,GO:0045927	anchored component of membrane|plasma membrane|pollen tube|positive regulation of growth
LOC102583784	2.90682	1.08142	0.81707	0.979145	1.30443	2.4952	3.16754	3.2696	46.9675	102583784	protein_coding
LOC102583794	0.603419	1.40153	1.82334	4.5366	5.6767	6.5704	1.79882	2.25892	3.29484	102583794	protein_coding
LOC102583797	56.4897	15.895	8.66242	87.231	106.529	70.9785	22.4067	20.8435	30.8505	102583797	protein_coding
LOC102583798	6.48124	6.38226	4.77468	3.87918	5.63029	6.63915	2.31677	2.20971	2.75044	102583798	protein_coding		GO:0005634,GO:0003700,GO:0046983,GO:0000977,GO:0043565,GO:0000982,GO:0008134,GO:0044212,GO:0007275,GO:0009555,GO:0010152,GO:0045944,GO:0009909,GO:0080092,GO:0006355,GO:0010048	nucleus|DNA-binding transcription factor activity|protein dimerization activity|RNA polymerase II regulatory region sequence-specific DNA binding|sequence-specific DNA binding|transcription factor activity, RNA polymerase II proximal promoter sequence-specific DNA binding|transcription factor binding|transcription regulatory region DNA binding|multicellular organism development|pollen development…
LOC102583832	1.57347	3.00273	3.16969	5.18258	12.784	8.64297	3.72252	0.846936	2.85214	102583832	protein_coding
LOC102583835	28.0867	14.0175	16.7791	7.65641	15.0074	4.421	6.47105	4.01101	5.68037	102583835	protein_coding		GO:0005737,GO:0005829,GO:0043231,GO:0005634,GO:0080043,GO:0080044,GO:0008194,GO:0009909	cytoplasm|cytosol|intracellular membrane-bounded organelle|nucleus|quercetin 3-O-glucosyltransferase activity|quercetin 7-O-glucosyltransferase activity|UDP-glycosyltransferase activity|regulation of flower development
LOC102583846	2.39863	4.70456	3.6508	28.8589	30.0172	9.71587	34.6096	25.0983	38.514	102583846	protein_coding		GO:0005741,GO:0046930,GO:0015288,GO:0008308	mitochondrial outer membrane|pore complex|porin activity|voltage-gated anion channel activity
LOC102583850	20.7496	13.8773	15.3263	6.65195	3.13645	3.0785	15.5707	29.2273	16.8897	102583850	non_coding		GO:0005737,GO:0033588,GO:0005634,GO:0016746,GO:0009738,GO:0006952,GO:0031538,GO:0008284,GO:0031349,GO:2000024,GO:0009737,GO:0006979	cytoplasm|Elongator holoenzyme complex|nucleus|transferase activity, transferring acyl groups|abscisic acid-activated signaling pathway|defense response|negative regulation of anthocyanin metabolic process|positive regulation of cell proliferation|positive regulation of defense response|regulation of leaf development|response to abscisic acid|response to oxidative stress
LOC102583856	8.45538	17.6361	14.5263	23.5857	20.8361	37.5417	15.1478	7.56487	11.6025	102583856	protein_coding		GO:0005885,GO:0042995,GO:0005737,GO:0003779,GO:0030041,GO:0034314	Arp2/3 protein complex|cell projection|cytoplasm|actin binding|actin filament polymerization|Arp2/3 complex-mediated actin nucleation	sot04144	Endocytosis
LOC102583863	6.64179	7.89929	6.1679	17.1276	13.3232	21.5512	7.08238	3.30576	6.7627	102583863	protein_coding		GO:0005634	nucleus
LOC102583868	3.86247	2.34147	3.44362	0.73621	6.59094	1.49888	0.723847	0.724838	0.400471	102583868	non_coding
LOC102583883	7.32758	8.0448	6.15646	9.6048	10.6001	16.6141	5.88962	5.35597	5.24407	102583883	protein_coding
LOC102583901	2.08928	2.82792	2.02644	5.05328	6.33608	7.25509	4.63187	3.59586	4.99716	102583901	protein_coding		GO:0016021,GO:0031965,GO:0044325,GO:0005249	integral component of membrane|nuclear membrane|ion channel binding|voltage-gated potassium channel activity	sot04626	Plant-pathogen interaction
LOC102583912	6.915	6.5211	6.35808	11.7514	40.0096	40.7683	16.4585	20.0819	14.2223	102583912	protein_coding		GO:0055028,GO:0005524,GO:0004672,GO:0004674,GO:0043622,GO:0009913,GO:0007017	cortical microtubule|ATP binding|protein kinase activity|protein serine/threonine kinase activity|cortical microtubule organization|epidermal cell differentiation|microtubule-based process
LOC102583930	0.381836	0.434854	0.545879	2.76839	2.21415	8.62139	4.79477	1.92741	2.52991	102583930	protein_coding
LOC102583973	98.6742	30.5559	64.0156	14.0086	61.1947	15.0595	3.35906	2.74142	4.07312	102583973	protein_coding		GO:0005737,GO:0005634,GO:0003700,GO:0000978,GO:0043565,GO:0034605,GO:0061408	cytoplasm|nucleus|DNA-binding transcription factor activity|RNA polymerase II proximal promoter sequence-specific DNA binding|sequence-specific DNA binding|cellular response to heat|positive regulation of transcription from RNA polymerase II promoter in response to heat stress
LOC102583974	18.0785	0.790835	1.44399	0.452789	1.14551	1.17208	24.4579	26.6022	8.56118	102583974	protein_coding		GO:0005634,GO:0070063,GO:0006354,GO:0048511	nucleus|RNA polymerase binding|DNA-templated transcription, elongation|rhythmic process
LOC102583985	11.8629	11.7434	10.0261	14.825	9.01063	12.3416	25.9508	26.9701	22.3351	102583985	protein_coding		GO:0005634,GO:0005886,GO:0009718,GO:0015995,GO:0045893,GO:0009416	nucleus|plasma membrane|anthocyanin-containing compound biosynthetic process|chlorophyll biosynthetic process|positive regulation of transcription, DNA-templated|response to light stimulus
LOC102583986	2.54521	1.94063	0.671103	0.585697	1.42101	2.84189	27.158	53.7604	21.7148	102583986	protein_coding		GO:0005634,GO:0003677,GO:0003700,GO:0046872,GO:0043565,GO:0009908,GO:0006355	nucleus|DNA binding|DNA-binding transcription factor activity|metal ion binding|sequence-specific DNA binding|flower development|regulation of transcription, DNA-templated
LOC102583996	132.713	132.488	161.998	69.572	88.295	22.7399	180.173	172.05	233.755	102583996	protein_coding		GO:0004867	serine-type endopeptidase inhibitor activity
LOC102583997	5.62324	3.11064	2.72882	7.72555	10.286	15.0877	10.4626	5.91545	6.91618	102583997	protein_coding		GO:0016021,GO:0005774,GO:0015297,GO:0015238,GO:0006855,GO:0048767	integral component of membrane|vacuolar membrane|antiporter activity|drug transmembrane transporter activity|drug transmembrane transport|root hair elongation
LOC102583998	9.78988	5.91454	5.49853	7.0982	4.41256	4.83479	12.8097	16.648	11.1257	102583998	protein_coding		GO:0005634,GO:0005524,GO:0016887,GO:0003682,GO:0042393,GO:0080111,GO:0031936,GO:0045944	nucleus|ATP binding|ATPase activity|chromatin binding|histone binding|DNA demethylation|negative regulation of chromatin silencing|positive regulation of transcription by RNA polymerase II
LOC102584011	0	0	0	0.304892	0.547026	0.818162	0.961462	0.953521	0.263409	102584011	protein_coding		GO:0016747	transferase activity, transferring acyl groups other than amino-acyl groups
LOC102584024	107.585	84.2169	71.9334	186.016	447.785	480.833	285.1	411.344	224.666	102584024	protein_coding	probable non-specific lipid-transfer protein AKCS9-like	GO:0008289,GO:0006869	lipid binding|lipid transport
LOC102584031	6.92897	4.98939	3.74169	3.12999	3.00179	2.98819	0.715221	2.06785	2.47114	102584031	protein_coding		GO:0005654,GO:0005634,GO:0080111,GO:0043971,GO:1901537	nucleoplasm|nucleus|DNA demethylation|histone H3-K18 acetylation|positive regulation of DNA demethylation
LOC102584043	6.20182	0.755311	0.0405627	8.76969	11.4518	3.81709	1.6589	0.57288	1.85688	102584043	protein_coding		GO:0005634,GO:0003700,GO:0046872,GO:0003676,GO:0071289,GO:2000280,GO:0006355,GO:0010200	nucleus|DNA-binding transcription factor activity|metal ion binding|nucleic acid binding|cellular response to nickel ion|regulation of root development|regulation of transcription, DNA-templated|response to chitin
LOC102584046	2.77623	3.45812	1.80406	6.44104	6.8214	15.3989	10.2986	6.59634	6.25657	102584046	protein_coding		GO:0004081,GO:0008893,GO:0046872,GO:0015967,GO:0006753	bis(5'-nucleosyl)-tetraphosphatase (asymmetrical) activity|guanosine-3',5'-bis(diphosphate) 3'-diphosphatase activity|metal ion binding|diadenosine tetraphosphate catabolic process|nucleoside phosphate metabolic process
LOC102584058	12.8969	5.86525	5.62741	10.3506	17.2223	23.9567	8.97259	3.85134	4.51363	102584058	protein_coding		GO:0009501,GO:0005737,GO:0046872,GO:0061630,GO:0004842,GO:0009630,GO:0016567	amyloplast|cytoplasm|metal ion binding|ubiquitin protein ligase activity|ubiquitin-protein transferase activity|gravitropism|protein ubiquitination
LOC102584062	11.602	14.0848	14.6833	9.09056	10.8192	17.0203	7.19539	2.69959	4.42934	102584062	protein_coding		GO:0033185,GO:0005783,GO:0030176,GO:0030234,GO:0019348,GO:0006506,GO:0097502,GO:0006486	dolichol-phosphate-mannose synthase complex|endoplasmic reticulum|integral component of endoplasmic reticulum membrane|enzyme regulator activity|dolichol metabolic process|GPI anchor biosynthetic process|mannosylation|protein glycosylation	sot00510,sot00563	N-Glycan biosynthesis|Glycosylphosphatidylinositol (GPI)-anchor biosynthesis
LOC102584078	0.254705	0.170611	0.0824613	1.22671	1.2749	0.696401	0.777531	0.785045	0.714948	102584078	protein_coding
LOC102584089	1.03805	0.753447	0.398961	3.57466	4.70243	5.31536	0.900212	1.69687	1.6174	102584089	protein_coding
LOC102584095	6.43954	5.8943	5.22226	8.63982	10.1545	8.33584	24.3726	14.8709	16.945	102584095	protein_coding				sot00511,sot00600	Other glycan degradation|Sphingolipid metabolism
LOC102584100	10.0256	11.9884	16.9783	3.0653	3.54338	0.440575	11.7098	8.81023	14.2064	102584100	protein_coding		GO:0051213,GO:0046872,GO:0016682,GO:0010150	dioxygenase activity|metal ion binding|oxidoreductase activity, acting on diphenols and related substances as donors, oxygen as acceptor|leaf senescence
LOC102584106	0.265351	0.263476	0.0534538	0.238557	0.134744	0.0483672	0.901768	1.2205	0.528333	102584106	protein_coding
LOC102584107	2.48585	0.707994	1.14985	0.661277	1.4887	0.578704	2.35824	3.33764	1.55026	102584107	protein_coding		GO:0009507,GO:0009570,GO:0010494,GO:0005524,GO:0003723,GO:0003724,GO:0009793,GO:0031047,GO:0000373,GO:0006397,GO:0010497,GO:0016441	chloroplast|chloroplast stroma|cytoplasmic stress granule|ATP binding|RNA binding|RNA helicase activity|embryo development ending in seed dormancy|gene silencing by RNA|Group II intron splicing|mRNA processing|plasmodesmata-mediated intercellular transport|posttranscriptional gene silencing
LOC102584110	8.31224	3.85796	1.84769	15.1749	12.7112	38.7837	18.9503	26.3129	17.3212	102584110	protein_coding		GO:0005634,GO:0045892,GO:0007165	nucleus|negative regulation of transcription, DNA-templated|signal transduction
LOC102584122	79.2407	71.5003	65.8614	42.8364	55.7941	25.5512	36.0468	40.6947	45.8076	102584122	protein_coding		GO:0005777,GO:0004165,GO:0004300,GO:0006635,GO:0009062	peroxisome|dodecenoyl-CoA delta-isomerase activity|enoyl-CoA hydratase activity|fatty acid beta-oxidation|fatty acid catabolic process	sot00071	Fatty acid degradation
LOC102584139	0	0.236033	0.013468	1.58947	0.162958	3.52187	1.33569	0.634044	0.266233	102584139	protein_coding		GO:0005576,GO:0005507,GO:0016491	extracellular region|copper ion binding|oxidoreductase activity
LOC102584145	0.0638589	0.4509	0.205826	2.70469	0.907962	6.26231	1.98604	0.617726	1.92729	102584145	protein_coding		GO:0009507,GO:0005737,GO:0010279,GO:0010252,GO:0009734,GO:0009733,GO:0009826	chloroplast|cytoplasm|indole-3-acetic acid amido synthetase activity|auxin homeostasis|auxin-activated signaling pathway|response to auxin|unidimensional cell growth	sot04075	Plant hormone signal transduction
LOC102584150	22.4443	73.9961	33.7996	147.849	69.4933	154.113	80.5594	34.8946	46.811	102584150	protein_coding		GO:0000786,GO:0005634,GO:0003677,GO:0046982	nucleosome|nucleus|DNA binding|protein heterodimerization activity
LOC102584158	652.313	256.555	294.677	354.036	337.309	584.622	176.673	114.582	165.188	102584158	non_coding
LOC102584161	164.935	25.0645	30.6429	8.12189	12.298	10.4894	6.60096	11.3042	8.15645	102584161	protein_coding		GO:0042802,GO:0050275	identical protein binding|scopoletin glucosyltransferase activity	sot00999	Biosynthesis of various plant secondary metabolites
LOC102584162	1.20752	0.730564	0.758518	0.765229	0.303289	0.579838	1.61792	1.34218	1.63277	102584162	protein_coding
LOC102584170	0.0757882	0.183951	0.366413	1.96836	2.10897	1.50577	1.03023	0.560622	1.15955	102584170	protein_coding
LOC102584181	13.9067	23.7041	12.7226	22.8925	30.236	49.6849	15.3976	8.25653	16.2117	102584181	protein_coding		GO:0016758	transferase activity, transferring hexosyl groups
LOC102584182	0.046112	0.178057	0.116113	0.829116	0.725878	2.16432	1.54333	1.7055	0.193289	102584182	protein_coding
LOC102584206	14.7159	8.40559	3.88953	25.6467	45.6485	71.6247	16.0145	19.4658	9.84336	102584206	protein_coding		GO:0004857	enzyme inhibitor activity
LOC102584209	40.4711	14.5008	11.1344	13.3237	11.6048	8.02443	22.0714	32.2611	20.2084	102584209	protein_coding
LOC102584212	76.8262	38.813	53.4279	30.9344	35.5999	34.3384	54.9502	71.1119	53.5289	102584212	protein_coding		GO:0005829,GO:0009506,GO:0008023,GO:0035327,GO:0003677,GO:0042393,GO:0031491,GO:0003746,GO:0070827,GO:0009793,GO:0042789,GO:0034728,GO:0032968,GO:0050684,GO:0006368	cytosol|plasmodesma|transcription elongation factor complex|transcriptionally active chromatin|DNA binding|histone binding|nucleosome binding|translation elongation factor activity|chromatin maintenance|embryo development ending in seed dormancy|mRNA transcription by RNA polymerase II|nucleosome organization|positive regulation of transcription elongation from RNA polymerase II promoter|regulatio…
LOC102584213	0.191741	0.152779	0.0214586	0.223455	0.400279	0.51454	2.27077	2.85893	0.81489	102584213	protein_coding
LOC102584221	0.0822388	0.181462	0.0138055	0.0136916	0.0278403	0.0249837	3.09122	0.584941	0.560175	102584221	protein_coding		GO:0048046,GO:0005507,GO:0052716,GO:0016722,GO:0046274	apoplast|copper ion binding|hydroquinone:oxygen oxidoreductase activity|oxidoreductase activity, oxidizing metal ions|lignin catabolic process
LOC102584264	4.76623	5.8005	3.98407	6.15993	6.78672	12.5166	3.06139	1.30477	3.55292	102584264	protein_coding		GO:0009507,GO:0005524,GO:0034459,GO:0046872,GO:0003723,GO:0000398	chloroplast|ATP binding|ATP-dependent 3'-5' RNA helicase activity|metal ion binding|RNA binding|mRNA splicing, via spliceosome
LOC102584270	33.8218	28.1661	28.8597	10.0744	25.3279	16.9218	28.8551	30.5746	22.42	102584270	protein_coding
LOC102584281	3.6089	2.6799	3.00586	1.07457	0.035242	0.284633	5.003	7.5691	3.30916	102584281	protein_coding		GO:0005730,GO:0005886,GO:0032040,GO:0003676,GO:0009553,GO:0006397,GO:0006364	nucleolus|plasma membrane|small-subunit processome|nucleic acid binding|embryo sac development|mRNA processing|rRNA processing
LOC102584283	12.0927	14.0159	37.2245	6.20944	4.07073	1.02161	5.49203	6.86161	8.54314	102584283	protein_coding		GO:0006952	defense response
LOC102584288	68.8509	49.6249	60.9155	23.9783	47.8298	31.7197	30.6593	48.9505	35.7956	102584288	protein_coding		GO:0005654,GO:0003677,GO:0043565,GO:0009909,GO:0010048	nucleoplasm|DNA binding|sequence-specific DNA binding|regulation of flower development|vernalization response
LOC102584318	7.60779	3.34531	3.30536	5.55951	11.4708	13.3486	4.81638	4.8346	4.47634	102584318	non_coding
LOC102584319	27.9011	13.9669	8.11084	10.6229	8.72403	8.85232	17.8605	27.771	17.2293	102584319	protein_coding		GO:0042764,GO:0005737,GO:0005829,GO:0052595,GO:0052594,GO:0005507,GO:0052596,GO:0008131,GO:0048038,GO:0052593,GO:0009310,GO:0009308,GO:0006878,GO:1990748	ascospore-type prospore|cytoplasm|cytosol|aliphatic-amine oxidase activity|aminoacetone:oxygen oxidoreductase(deaminating) activity|copper ion binding|phenethylamine:oxygen oxidoreductase (deaminating) activity|primary amine oxidase activity|quinone binding|tryptamine:oxygen oxidoreductase (deaminating) activity|amine catabolic process|amine metabolic process|cellular copper ion homeostasis|cellu…	sot00260,sot00350,sot00360,sot00410,sot00950,sot00960	Glycine, serine and threonine metabolism|Tyrosine metabolism|Phenylalanine metabolism|beta-Alanine metabolism|Isoquinoline alkaloid biosynthesis|Tropane, piperidine and pyridine alkaloid biosynthesis
LOC102584321	12.015	16.1506	17.2833	30.7291	36.1159	66.7397	13.0488	12.8025	19.9717	102584321	protein_coding
LOC102584343	0.127264	0.478655	0.180623	1.20192	0.798987	1.89796	1.54888	1.21241	1.16997	102584343	protein_coding
LOC102584347	123.786	120.355	70.2485	110.515	85.5746	161.12	62.6471	48.2867	55.5028	102584347	protein_coding		GO:0005618,GO:0016021,GO:0031090,GO:0005787,GO:0008233,GO:0045047,GO:0006465	cell wall|integral component of membrane|organelle membrane|signal peptidase complex|peptidase activity|protein targeting to ER|signal peptide processing	sot03060	Protein export
LOC102584350	5.00746	7.60708	7.42025	14.1943	17.4931	14.0018	9.39558	3.97812	6.95086	102584350	protein_coding		GO:0005737,GO:0003839,GO:0006751,GO:0046686,GO:0010288	cytoplasm|gamma-glutamylcyclotransferase activity|glutathione catabolic process|response to cadmium ion|response to lead ion	sot00480	Glutathione metabolism
LOC102584351	0.443951	0.473191	0.219791	0.285625	0.405021	0.720068	0.67416	2.01236	1.43512	102584351	protein_coding		GO:0005737,GO:0005634,GO:0005886,GO:0070696,GO:0004842,GO:0010150,GO:0090359,GO:0010115,GO:0010380,GO:0010271	cytoplasm|nucleus|plasma membrane|transmembrane receptor protein serine/threonine kinase binding|ubiquitin-protein transferase activity|leaf senescence|negative regulation of abscisic acid biosynthetic process|regulation of abscisic acid biosynthetic process|regulation of chlorophyll biosynthetic process|regulation of chlorophyll catabolic process
LOC102584363	8.89375	2.45303	0.0392897	16.2876	23.2149	9.421	2.12905	2.2566	1.59422	102584363	protein_coding		GO:0005634,GO:0003700,GO:0046872,GO:0003676,GO:0071289,GO:2000280,GO:0006355,GO:0010200	nucleus|DNA-binding transcription factor activity|metal ion binding|nucleic acid binding|cellular response to nickel ion|regulation of root development|regulation of transcription, DNA-templated|response to chitin
LOC102584365	9.85022	19.7432	2.15488	14.2251	9.77745	29.1458	37.6611	97.0932	37.8565	102584365	protein_coding
LOC102584371	1182.37	16.6777	34.8905	2.50701	16.3305	5.63852	17.551	2.32478	2.53829	102584371	protein_coding		GO:0005783,GO:0005788,GO:0043621,GO:0051082,GO:0051259,GO:0006457,GO:0009408,GO:0042542,GO:0000302,GO:0009651	endoplasmic reticulum|endoplasmic reticulum lumen|protein self-association|unfolded protein binding|protein complex oligomerization|protein folding|response to heat|response to hydrogen peroxide|response to reactive oxygen species|response to salt stress	sot04141	Protein processing in endoplasmic reticulum
LOC102584372	0.0491217	0.343229	0.0824613	1.3412	2.89347	1.83551	13.574	1.64601	1.42418	102584372	protein_coding		GO:0031225,GO:0046658,GO:0005886,GO:0005774,GO:0010215,GO:0009832,GO:0052324,GO:0009664,GO:0009834	anchored component of membrane|anchored component of plasma membrane|plasma membrane|vacuolar membrane|cellulose microfibril organization|plant-type cell wall biogenesis|plant-type cell wall cellulose biosynthetic process|plant-type cell wall organization|plant-type secondary cell wall biogenesis
LOC102584383	4.89537	2.48196	2.88825	3.11762	4.05458	2.03586	6.86863	7.45218	6.42499	102584383	non_coding
LOC102584425	8.79657	17.0275	9.91331	8.174	25.116	42.5919	6.2031	3.40592	5.1927	102584425	protein_coding		GO:0005737,GO:0004067,GO:0008798,GO:0016787,GO:0033345,GO:0051604	cytoplasm|asparaginase activity|beta-aspartyl-peptidase activity|hydrolase activity|asparagine catabolic process via L-aspartate|protein maturation	sot00250,sot00460	Alanine, aspartate and glutamate metabolism|Cyanoamino acid metabolism
LOC102584428	7.11866	14.6574	11.0847	1.98077	2.89991	2.24092	14.0492	13.6526	10.5561	102584428	protein_coding		GO:0051213,GO:0046872,GO:0016682,GO:0010150	dioxygenase activity|metal ion binding|oxidoreductase activity, acting on diphenols and related substances as donors, oxygen as acceptor|leaf senescence
LOC102584485	1.44974	3.14968	1.95445	16.019	20.6355	2.54091	39.0699	34.5836	29.8004	102584485	protein_coding		GO:0009507,GO:0031969,GO:0047746,GO:0102293,GO:0015996	chloroplast|chloroplast membrane|chlorophyllase activity|pheophytinase b activity|chlorophyll catabolic process	sot00860	Porphyrin metabolism
LOC102584503	1434.03	75.7189	132.742	21.5328	47.1436	24.6354	37.5855	10.0322	18.0178	102584503	protein_coding		GO:0101031,GO:0042644,GO:0000427,GO:0043621,GO:0009658,GO:0006355,GO:0009408,GO:0009644,GO:0042542	chaperone complex|chloroplast nucleoid|plastid-encoded plastid RNA polymerase complex|protein self-association|chloroplast organization|regulation of transcription, DNA-templated|response to heat|response to high light intensity|response to hydrogen peroxide	sot04141	Protein processing in endoplasmic reticulum
LOC102584526	1.31407	0.537551	0.267687	0.442464	0.299899	0.0269127	2.66088	6.42709	2.1971	102584526	non_coding
LOC102584530	6.50777	6.47693	4.51137	7.88114	6.04435	7.34014	15.0211	19.8606	14.7281	102584530	protein_coding		GO:0005829,GO:0005634,GO:0005524,GO:0016887,GO:0003677,GO:0004386,GO:0042393,GO:0043044,GO:0006952,GO:0009873,GO:0009908,GO:0010199,GO:1900150,GO:0010104,GO:0040029,GO:2000022,GO:0006355,GO:0009611	cytosol|nucleus|ATP binding|ATPase activity|DNA binding|helicase activity|histone binding|ATP-dependent chromatin remodeling|defense response|ethylene-activated signaling pathway|flower development|organ boundary specification between lateral organs and the meristem|regulation of defense response to fungus|regulation of ethylene-activated signaling pathway|regulation of gene expression, epigeneti…
LOC102584539	4.62804	4.55617	3.35189	6.56264	4.35117	3.42967	13.8085	10.8857	9.50769	102584539	protein_coding		GO:0000785,GO:0005634,GO:0003714,GO:0016575,GO:0000122,GO:0045892,GO:0009737	chromatin|nucleus|transcription corepressor activity|histone deacetylation|negative regulation of transcription by RNA polymerase II|negative regulation of transcription, DNA-templated|response to abscisic acid
LOC102584560	0.150771	0.136096	0.0414166	0.287524	0.111361	0.262328	2.49838	0.545945	0.588902	102584560	protein_coding		GO:0048046,GO:0005507,GO:0052716,GO:0016722,GO:0046274	apoplast|copper ion binding|hydroquinone:oxygen oxidoreductase activity|oxidoreductase activity, oxidizing metal ions|lignin catabolic process
LOC102584571	2.11714	1.99458	2.59966	5.78612	8.98712	16.8779	9.95819	10.682	6.24455	102584571	protein_coding
LOC102584573	1.59474	1.0791	0.749589	4.63034	4.53487	11.4141	7.29175	2.78279	2.67388	102584573	protein_coding		GO:0005634,GO:0003677,GO:0046872,GO:0009851,GO:0009734,GO:0009299,GO:0007275,GO:0045893	nucleus|DNA binding|metal ion binding|auxin biosynthetic process|auxin-activated signaling pathway|mRNA transcription|multicellular organism development|positive regulation of transcription, DNA-templated
LOC102584601	133.326	10.4278	13.4389	5.41245	12.2557	7.53245	14.4081	10.079	6.6455	102584601	protein_coding		GO:0005737,GO:0005524,GO:0016887,GO:0042623,GO:0031072,GO:0051787,GO:0044183,GO:0051082,GO:0034605,GO:0034620,GO:0051085,GO:0042026,GO:0006986	cytoplasm|ATP binding|ATPase activity|ATPase activity, coupled|heat shock protein binding|misfolded protein binding|protein binding involved in protein folding|unfolded protein binding|cellular response to heat|cellular response to unfolded protein|chaperone cofactor-dependent protein refolding|protein refolding|response to unfolded protein	sot03040,sot04141,sot04144	Spliceosome|Protein processing in endoplasmic reticulum|Endocytosis
LOC102584604	2.14314	2.34545	2.47072	2.75125	5.85658	6.45582	2.34	1.94268	2.66979	102584604	protein_coding		GO:0046872	metal ion binding
LOC102584609	0.0278456	0.184326	0.130886	2.51266	0.725846	4.41577	7.40794	1.14433	1.39093	102584609	protein_coding		GO:0048046,GO:0005618,GO:0005773,GO:0004565,GO:0030246,GO:0005975	apoplast|cell wall|vacuole|beta-galactosidase activity|carbohydrate binding|carbohydrate metabolic process
LOC102584615	2.09048	2.43889	0.919682	7.39275	7.10129	14.2782	43.5759	19.1417	10.8023	102584615	protein_coding		GO:0005634,GO:0003700,GO:0043565,GO:0008270,GO:0045893,GO:0009416	nucleus|DNA-binding transcription factor activity|sequence-specific DNA binding|zinc ion binding|positive regulation of transcription, DNA-templated|response to light stimulus
LOC102584618	0.067144	0.240751	0.0676294	0.167678	0.426192	0.260074	0.0172865	0.0159192	0.0351812	102584618	non_coding		GO:0016021,GO:0005886,GO:0010542,GO:0035673,GO:1904680,GO:0015333,GO:0042128,GO:0015706,GO:0010447	integral component of membrane|plasma membrane|nitrate efflux transmembrane transporter activity|oligopeptide transmembrane transporter activity|peptide transmembrane transporter activity|peptide:proton symporter activity|nitrate assimilation|nitrate transport|response to acidic pH
LOC102584619	2.81644	1.3963	1.56203	0.534187	0.488793	0.406147	1.94585	3.07672	0.99004	102584619	non_coding		GO:0031428,GO:0016020,GO:0005730,GO:0032040,GO:0030515,GO:0042254	box C/D snoRNP complex|membrane|nucleolus|small-subunit processome|snoRNA binding|ribosome biogenesis
LOC102584638	1.48195	4.27204	2.9131	8.78657	14.4194	17.2096	4.82457	5.19101	6.78806	102584638	protein_coding		GO:0009543,GO:0005758,GO:0005739,GO:0005524,GO:0004550,GO:0008270,GO:0006241,GO:0006183,GO:0006228	chloroplast thylakoid lumen|mitochondrial intermembrane space|mitochondrion|ATP binding|nucleoside diphosphate kinase activity|zinc ion binding|CTP biosynthetic process|GTP biosynthetic process|UTP biosynthetic process	sot00230,sot00240,sot04016	Purine metabolism|Pyrimidine metabolism|MAPK signaling pathway - plant
LOC102584647	0.461366	0.943526	0.600712	0.415904	0.251422	0.215368	1.01978	1.41934	0.919794	102584647	protein_coding
LOC102584678	5.59568	5.47403	4.83097	10.1054	32.5018	25.5493	12.6605	15.4496	14.1254	102584678	protein_coding		GO:0005829,GO:0005634,GO:0016799,GO:0009691	cytosol|nucleus|hydrolase activity, hydrolyzing N-glycosyl compounds|cytokinin biosynthetic process
LOC102584680	35.5201	38.609	39.1431	21.1345	21.7958	26.205	26.3109	16.4238	20.869	102584680	protein_coding		GO:0005634,GO:0003677,GO:0009299,GO:0007275,GO:0090698,GO:0009416	nucleus|DNA binding|mRNA transcription|multicellular organism development|post-embryonic plant morphogenesis|response to light stimulus
LOC102584700	3.9473	1.89767	4.22015	2.13672	6.7635	4.56219	21.5399	12.0251	6.59761	102584700	protein_coding		GO:0009507,GO:0005737,GO:0010279,GO:0010252,GO:0009734,GO:0009733,GO:0009826	chloroplast|cytoplasm|indole-3-acetic acid amido synthetase activity|auxin homeostasis|auxin-activated signaling pathway|response to auxin|unidimensional cell growth	sot04075	Plant hormone signal transduction
LOC102584705	5.44639	5.44159	4.36919	14.4598	28.0481	9.0343	33.7024	35.897	28.1164	102584705	protein_coding		GO:0016021,GO:0004650,GO:0005975	integral component of membrane|polygalacturonase activity|carbohydrate metabolic process
LOC102584709	1.61756	1.39368	1.03962	2.92383	3.72362	8.81719	3.72819	2.26452	2.46999	102584709	protein_coding		GO:0016021,GO:0005886	integral component of membrane|plasma membrane
LOC102584729	0.712346	0.12503	0.228294	0.954157	1.21671	2.56737	6.10211	3.36246	2.62969	102584729	protein_coding		GO:0016021,GO:0005886,GO:0015171,GO:0010328,GO:0015293,GO:0003333,GO:0009926,GO:0009734,GO:0010311,GO:0009733,GO:0048829	integral component of membrane|plasma membrane|amino acid transmembrane transporter activity|auxin influx transmembrane transporter activity|symporter activity|amino acid transmembrane transport|auxin polar transport|auxin-activated signaling pathway|lateral root formation|response to auxin|root cap development	sot04075	Plant hormone signal transduction
LOC102584740	14.0703	9.21071	9.78152	7.25715	6.76968	6.23965	15.7918	27.9954	15.7943	102584740	protein_coding		GO:0005634,GO:0005524,GO:0034459,GO:0003723	nucleus|ATP binding|ATP-dependent 3'-5' RNA helicase activity|RNA binding	sot03018	RNA degradation
LOC102584742	78.7087	71.2732	98.1016	68.4515	143.72	115.189	50.8911	44.0538	48.8675	102584742	protein_coding		GO:0000139,GO:0005886,GO:0032588,GO:0005525,GO:0030742,GO:0003924,GO:0080115,GO:0006888,GO:0006886,GO:0032482	Golgi membrane|plasma membrane|trans-Golgi network membrane|GTP binding|GTP-dependent protein binding|GTPase activity|myosin XI tail binding|ER to Golgi vesicle-mediated transport|intracellular protein transport|Rab protein signal transduction
LOC102584773	2.91843	5.30215	2.14074	2.28151	5.86341	7.05426	12.8712	23.5106	8.47686	102584773	protein_coding		GO:0016021,GO:0005886,GO:0022857	integral component of membrane|plasma membrane|transmembrane transporter activity
LOC102584775	6.57544	8.71145	5.67084	12.4145	7.80742	9.7683	27.8591	21.6872	19.5065	102584775	protein_coding		GO:0005829,GO:0009506,GO:0004421,GO:0006084,GO:0010142,GO:0019287,GO:0016126	cytosol|plasmodesma|hydroxymethylglutaryl-CoA synthase activity|acetyl-CoA metabolic process|farnesyl diphosphate biosynthetic process, mevalonate pathway|isopentenyl diphosphate biosynthetic process, mevalonate pathway|sterol biosynthetic process	sot00280,sot00650,sot00900	Valine, leucine and isoleucine degradation|Butanoate metabolism|Terpenoid backbone biosynthesis
LOC102584776	0.0668567	0.295042	0	2.1371	0.950586	4.14338	0.413101	0	0.420368	102584776	protein_coding
LOC102584780	1.71845	4.85615	7.56116	20.2376	10.2571	6.81418	35.4248	54.7525	62.302	102584780	protein_coding
LOC102584801	2.54366	2.95474	2.66059	5.28949	10.9418	10.1535	6.63694	8.48949	5.27992	102584801	protein_coding		GO:0005737,GO:0005634,GO:0005844,GO:0031931,GO:0031932,GO:0016303,GO:0005524,GO:0042802,GO:0004672,GO:0043621,GO:0004674,GO:0044877,GO:0044212,GO:0009688,GO:0009734,GO:0009742,GO:0006952,GO:0009793,GO:0009630,GO:0010507,GO:0050687,GO:0016242,GO:0010116,GO:0010929,GO:1900459,GO:0030307,GO:0040019,GO:1902661,GO:2000234,GO:0045893,GO:0009791,GO:0009733,GO:1901355,GO:0009615,GO:0009303,GO:0009745,GO:…	cytoplasm|nucleus|polysome|TORC1 complex|TORC2 complex|1-phosphatidylinositol-3-kinase activity|ATP binding|identical protein binding|protein kinase activity|protein self-association|protein serine/threonine kinase activity|protein-containing complex binding|transcription regulatory region DNA binding|abscisic acid biosynthetic process|auxin-activated signaling pathway|brassinosteroid mediated si…
LOC102584806	0.608063	0.142302	0	0	0.617542	0.285486	1.89756	2.4115	1.46751	102584806	protein_coding		GO:0005576,GO:0004185,GO:0019748	extracellular region|serine-type carboxypeptidase activity|secondary metabolic process
LOC102584809	1.88361	1.80654	2.30685	4.50079	6.90191	5.27686	9.93031	12.8799	6.79648	102584809	protein_coding		GO:0005634,GO:0003700,GO:0046872,GO:0044212,GO:0009740,GO:0009937,GO:0010029,GO:0006355,GO:0010431	nucleus|DNA-binding transcription factor activity|metal ion binding|transcription regulatory region DNA binding|gibberellic acid mediated signaling pathway|regulation of gibberellic acid mediated signaling pathway|regulation of seed germination|regulation of transcription, DNA-templated|seed maturation
LOC102584812	18.8636	13.5377	15.9174	13.6574	17.5745	14.0508	23.167	52.5022	26.9016	102584812	protein_coding		GO:0005929,GO:0035091,GO:0061512	cilium|phosphatidylinositol binding|protein localization to cilium
LOC102584823	4.22036	1.62319	1.95422	0.843157	1.86924	1.31417	2.25157	4.23034	2.73345	102584823	protein_coding		GO:0005737,GO:0005634,GO:0005524,GO:0004386,GO:0003723,GO:0006397,GO:0008380	cytoplasm|nucleus|ATP binding|helicase activity|RNA binding|mRNA processing|RNA splicing	sot03040	Spliceosome
LOC102584827	8.41911	11.8928	11.4495	25.1794	27.5237	36.4908	38.6558	44.3512	37.3185	102584827	protein_coding		GO:0000781,GO:0005634,GO:0003677,GO:0003691,GO:0042162,GO:0000723	chromosome, telomeric region|nucleus|DNA binding|double-stranded telomeric DNA binding|telomeric DNA binding|telomere maintenance
LOC102584831	0.214346	0.270262	0.0925265	0.0305876	0.186589	0	1.54516	3.04916	1.50816	102584831	protein_coding		GO:0005811,GO:0009793,GO:0019915,GO:0009737,GO:0010344	lipid droplet|embryo development ending in seed dormancy|lipid storage|response to abscisic acid|seed oilbody biogenesis
LOC102584835	1.46227	1.56717	2.06197	10.7047	14.787	36.23	19.2106	10.8761	7.24587	102584835	protein_coding		GO:0009815,GO:0031418,GO:0046872,GO:0009693,GO:0009835	1-aminocyclopropane-1-carboxylate oxidase activity|L-ascorbic acid binding|metal ion binding|ethylene biosynthetic process|fruit ripening	sot00270	Cysteine and methionine metabolism
LOC102584843	30.8471	45.7538	50.6789	24.0285	15.2316	13.0338	21.3241	20.6284	24.9237	102584843	protein_coding		GO:0005634,GO:0003677,GO:0006355	nucleus|DNA binding|regulation of transcription, DNA-templated
LOC102584848	24.0631	24.2852	15.8883	27.8269	38.445	42.8801	96.8167	140.959	70.4916	102584848	protein_coding		GO:0009505,GO:0005524,GO:0019887,GO:0005975,GO:0006633,GO:0042128	plant-type cell wall|ATP binding|protein kinase regulator activity|carbohydrate metabolic process|fatty acid biosynthetic process|nitrate assimilation
LOC102584868	43.5286	23.5869	30.9156	26.2158	39.887	67.5446	19.5368	7.19893	15.6662	102584868	protein_coding		GO:0004427,GO:0046872,GO:0052731,GO:0052732,GO:0051262	inorganic diphosphatase activity|metal ion binding|phosphocholine phosphatase activity|phosphoethanolamine phosphatase activity|protein tetramerization	sot00750	Vitamin B6 metabolism
LOC102584870	1.4999	2.39126	1.85108	4.84059	4.60334	6.36925	8.51243	7.90945	6.71901	102584870	protein_coding		GO:0045177,GO:0016324,GO:0005938,GO:0070382,GO:0090406,GO:0005096,GO:0017048,GO:0090630,GO:0035024,GO:0009846,GO:0009865,GO:0048868,GO:0009860,GO:0043547,GO:0040008,GO:0007165	apical part of cell|apical plasma membrane|cell cortex|exocytic vesicle|pollen tube|GTPase activator activity|Rho GTPase binding|activation of GTPase activity|negative regulation of Rho protein signal transduction|pollen germination|pollen tube adhesion|pollen tube development|pollen tube growth|positive regulation of GTPase activity|regulation of growth|signal transduction
LOC102584871	79.6765	1.36189	0.791222	0	0.60784	0.0681839	0.327439	0.0709504	0	102584871	protein_coding		GO:0003854,GO:0016491,GO:0016616,GO:0042742,GO:0009809,GO:0006694	3-beta-hydroxy-delta5-steroid dehydrogenase activity|oxidoreductase activity|oxidoreductase activity, acting on the CH-OH group of donors, NAD or NADP as acceptor|defense response to bacterium|lignin biosynthetic process|steroid biosynthetic process
LOC102584878	0.562642	0.579358	0.340025	0.524563	1.3333	0.888822	0.0386279	0	0.15723	102584878	protein_coding		GO:0005634,GO:0003700,GO:0043565,GO:0044212,GO:0030154,GO:0007275,GO:0006355,GO:0010091	nucleus|DNA-binding transcription factor activity|sequence-specific DNA binding|transcription regulatory region DNA binding|cell differentiation|multicellular organism development|regulation of transcription, DNA-templated|trichome branching
LOC102584911	22.775	12.7624	12.8384	40.2635	38.0534	70.095	50.3507	48.2155	39.6938	102584911	protein_coding		GO:0005634,GO:0003677,GO:0003700,GO:0046983	nucleus|DNA binding|DNA-binding transcription factor activity|protein dimerization activity
LOC102584916	0.863094	0.779088	0.908848	0.470269	0.318745	0.607834	1.01003	6.17615	2.96007	102584916	non_coding
LOC102584919	2.73978	2.23758	2.08761	4.7983	14.5629	11.5769	5.38645	6.40295	6.05915	102584919	non_coding
LOC102584942	94.2398	289.188	53.5473	29.1197	99.4606	37.2171	648.212	249.195	173.992	102584942	protein_coding		GO:0002253,GO:0006952	activation of immune response|defense response
LOC102584958	23.6955	32.8518	19.3294	44.8196	38.3391	70.8222	26.2113	14.3547	21.4795	102584958	protein_coding
LOC102584992	2.23463	0.621051	0.532629	2.64117	5.83825	15.9508	3.68905	6.06653	2.32387	102584992	protein_coding		GO:0005634,GO:0003700,GO:0043565,GO:0044212,GO:0006952,GO:0010150,GO:0010200	nucleus|DNA-binding transcription factor activity|sequence-specific DNA binding|transcription regulatory region DNA binding|defense response|leaf senescence|response to chitin	sot04016,sot04626	MAPK signaling pathway - plant|Plant-pathogen interaction
LOC102585002	0.21127	0.399576	0.486394	1.98982	1.16477	4.70367	4.41356	2.7478	1.10699	102585002	protein_coding
LOC102585018	2.04353	3.47845	2.76401	4.78251	7.19468	6.08397	11.765	15.5963	8.79029	102585018	protein_coding		GO:0005737,GO:0004022,GO:0008270	cytoplasm|alcohol dehydrogenase (NAD) activity|zinc ion binding	sot00010,sot00071,sot00350,sot00620	Glycolysis / Gluconeogenesis|Fatty acid degradation|Tyrosine metabolism|Pyruvate metabolism
LOC102585021	0.223037	1.34518	0.599066	1.14369	0.664443	0.90795	3.18501	4.01888	2.43078	102585021	protein_coding
LOC102585024	0.133735	0.747561	0.278384	3.39319	2.88844	7.81682	7.93284	2.51122	2.98043	102585024	protein_coding		GO:0005634,GO:0003677,GO:0003700,GO:0043565,GO:0030154,GO:0009908,GO:0019760,GO:0010492,GO:0042127	nucleus|DNA binding|DNA-binding transcription factor activity|sequence-specific DNA binding|cell differentiation|flower development|glucosinolate metabolic process|maintenance of shoot apical meristem identity|regulation of cell proliferation
LOC102585029	0.3233	0.600732	0.13711	1.63175	1.17511	3.75291	0.367987	1.83963	1.2482	102585029	protein_coding		GO:0016021,GO:0004617	integral component of membrane|phosphoglycerate dehydrogenase activity
LOC102585033	3.35335	4.09689	2.69753	8.0483	9.18832	12.758	8.50587	5.9335	4.29237	102585033	protein_coding
LOC102585035	0.0560336	0.0618197	0	1.62321	1.87794	0.663885	0.0577044	0.21256	0.234878	102585035	protein_coding		GO:0005886,GO:0005509,GO:0009611	plasma membrane|calcium ion binding|response to wounding	sot04626	Plant-pathogen interaction
LOC102585068	50.8584	35.6558	46.216	17.0319	28.1219	29.503	23.7495	28.1523	20.237	102585068	protein_coding		GO:0009507,GO:0009658,GO:1901259	chloroplast|chloroplast organization|chloroplast rRNA processing
LOC102585076	4.33948	2.71784	0.97342	7.59059	10.6041	12.3138	8.43036	6.37976	5.02408	102585076	protein_coding		GO:0005829,GO:0005634,GO:0043161	cytosol|nucleus|proteasome-mediated ubiquitin-dependent protein catabolic process
LOC102585087	9.56063	8.6897	8.00815	22.7623	21.5575	35.8017	20.7882	15.1037	19.8821	102585087	protein_coding	uncharacterized LOC102585087	GO:0046658,GO:0042973,GO:0005975,GO:0006952	anchored component of plasma membrane|glucan endo-1,3-beta-D-glucosidase activity|carbohydrate metabolic process|defense response
LOC102585090	0.984644	2.44422	1.09507	4.59003	6.54163	17.2186	9.04154	6.01133	4.10587	102585090	protein_coding		GO:0016021,GO:0005886,GO:0022857	integral component of membrane|plasma membrane|transmembrane transporter activity
LOC102585092	5.48012	9.89064	14.8325	27.6797	11.2453	7.12034	54.9014	79.8493	94.2998	102585092	protein_coding
LOC102585097	8.74109	6.38556	6.05007	17.5179	21.3649	20.6098	27.4182	35.1557	22.9623	102585097	protein_coding		GO:0043231,GO:0005774,GO:0005773,GO:0102203,GO:0102205,GO:0102202,GO:0016906,GO:0008194,GO:0005975,GO:0009813,GO:0030259,GO:0010214,GO:0009845,GO:0016126,GO:0016125	intracellular membrane-bounded organelle|vacuolar membrane|vacuole|brassicasterol glucosyltransferase activity|cholesterol allpha-glucosyltransferase activity|soladodine glucosyltransferase activity|sterol 3-beta-glucosyltransferase activity|UDP-glycosyltransferase activity|carbohydrate metabolic process|flavonoid biosynthetic process|lipid glycosylation|seed coat development|seed germination|ste…
LOC102585105	3.37269	1.05977	0.580512	6.22632	17.625	6.22544	2.13232	4.37267	2.81854	102585105	protein_coding
LOC102585106	0.667809	0.763081	0.480455	3.44264	2.56755	2.97794	3.05791	2.64639	2.76179	102585106	protein_coding
LOC102585111	0.588706	0.963047	0.592962	10.788	2.2266	13.3394	7.98591	3.9274	4.48866	102585111	protein_coding
LOC102585121	3.6937	4.13594	3.7204	11.372	15.9569	28.4132	26.8823	11.1886	13.5765	102585121	protein_coding		GO:0004364,GO:0009734	glutathione transferase activity|auxin-activated signaling pathway	sot00480	Glutathione metabolism
LOC102585136	0	0.0884692	0.201921	1.80229	0.73295	6.10241	4.45932	2.47156	1.97477	102585136	protein_coding		GO:0008289,GO:0006869	lipid binding|lipid transport
LOC102585142	27.683	19.1724	13.9687	22.3638	11.8805	12.7236	37.5992	37.0775	37.7847	102585142	protein_coding		GO:0005829,GO:0005634,GO:0000502,GO:0008540,GO:0034515,GO:0030234,GO:0043161,GO:0042176	cytosol|nucleus|proteasome complex|proteasome regulatory particle, base subcomplex|proteasome storage granule|enzyme regulator activity|proteasome-mediated ubiquitin-dependent protein catabolic process|regulation of protein catabolic process	sot03050	Proteasome
LOC102585154	9.15904	13.5024	8.90437	21.401	12.9417	27.2682	10.6351	6.74745	11.4064	102585154	protein_coding		GO:0009507,GO:0005739,GO:0000741,GO:0010197	chloroplast|mitochondrion|karyogamy|polar nucleus fusion
LOC102585160	7.65849	5.61397	6.9718	4.72361	3.67144	3.56017	7.55161	6.15813	5.11698	102585160	protein_coding		GO:0005634,GO:0034039,GO:0140078,GO:0019104,GO:0032357,GO:0008534,GO:0006284,GO:0006285,GO:0006281,GO:0006289,GO:0007004	nucleus|8-oxo-7,8-dihydroguanine DNA N-glycosylase activity|class I DNA-(apurinic or apyrimidinic site) endonuclease activity|DNA N-glycosylase activity|oxidized purine DNA binding|oxidized purine nucleobase lesion DNA N-glycosylase activity|base-excision repair|base-excision repair, AP site formation|DNA repair|nucleotide-excision repair|telomere maintenance via telomerase	sot03410	Base excision repair
LOC102585167	10.5804	11.0579	12.5713	5.3541	9.27834	7.71426	10.0347	16.5352	8.29909	102585167	protein_coding		GO:0009507,GO:0003723	chloroplast|RNA binding
LOC102585171	11.6081	7.77311	8.63005	7.09408	8.80546	8.24654	13.8642	20.3651	14.4989	102585171	protein_coding		GO:0009507,GO:0005524,GO:0034459,GO:0046872,GO:0003723,GO:0000398	chloroplast|ATP binding|ATP-dependent 3'-5' RNA helicase activity|metal ion binding|RNA binding|mRNA splicing, via spliceosome	sot03040	Spliceosome
LOC102585179	0.0528224	0.407938	0.514308	3.06038	5.48976	0.593744	6.09251	5.41023	5.31402	102585179	protein_coding		GO:0005576,GO:0009505,GO:0004650,GO:0005975,GO:0071555	extracellular region|plant-type cell wall|polygalacturonase activity|carbohydrate metabolic process|cell wall organization	sot00040	Pentose and glucuronate interconversions
LOC102585181	16.3903	6.23752	6.10525	5.186	8.64038	18.0592	3.44299	0.180444	2.27874	102585181	protein_coding		GO:0004427,GO:0046872,GO:0052731,GO:0052732,GO:0051262	inorganic diphosphatase activity|metal ion binding|phosphocholine phosphatase activity|phosphoethanolamine phosphatase activity|protein tetramerization	sot00750	Vitamin B6 metabolism
LOC102585196	7.39917	2.43635	1.7103	4.71066	3.57409	5.16385	16.1366	35.0938	10.0311	102585196	protein_coding		GO:0005737,GO:0016757,GO:0016311,GO:0005992,GO:0070413	cytoplasm|transferase activity, transferring glycosyl groups|dephosphorylation|trehalose biosynthetic process|trehalose metabolism in response to stress	sot00500	Starch and sucrose metabolism
LOC102585218	15.4958	19.6649	17.289	41.8264	75.3387	114.183	70.5373	90.2259	57.6125	102585218	protein_coding		GO:0005634,GO:0003700,GO:0009734,GO:0009733	nucleus|DNA-binding transcription factor activity|auxin-activated signaling pathway|response to auxin	sot04075	Plant hormone signal transduction
LOC102585248	19.9966	17.5939	13.7784	31.6981	65.7105	58.6729	49.2379	56.9479	48.6072	102585248	protein_coding
LOC102585274	3.11518	2.11766	0.665573	7.10373	7.73361	8.31663	5.99488	5.34165	6.23224	102585274	protein_coding		GO:0005634,GO:0006952,GO:0009870	nucleus|defense response|defense response signaling pathway, resistance gene-dependent	sot04016	MAPK signaling pathway - plant
LOC102585279	0.0110082	0.182174	0.0443511	0.307896	0.693149	0.160523	5.21477	1.21101	1.82267	102585279	protein_coding		GO:0005794,GO:0000139,GO:0016021,GO:0047262,GO:0071555,GO:0010417,GO:0010413,GO:0045489,GO:0045492	Golgi apparatus|Golgi membrane|integral component of membrane|polygalacturonate 4-alpha-galacturonosyltransferase activity|cell wall organization|glucuronoxylan biosynthetic process|glucuronoxylan metabolic process|pectin biosynthetic process|xylan biosynthetic process
LOC102585283	3.72984	8.33285	6.03436	17.162	18.4428	36.8188	14.9321	11.8276	14.9749	102585283	protein_coding		GO:0005681,GO:0006397,GO:0008380	spliceosomal complex|mRNA processing|RNA splicing
LOC102585300	0.672548	1.12276	0.686323	2.74916	3.57694	7.57314	3.75463	1.93024	1.89179	102585300	protein_coding
LOC102585312	61.0419	28.8769	12.5361	25.1622	37.4866	77.7264	12.3582	4.739	9.16886	102585312	protein_coding		GO:0009507,GO:0009536,GO:0008889,GO:0000287,GO:0030643,GO:0006071,GO:0046475	chloroplast|plastid|glycerophosphodiester phosphodiesterase activity|magnesium ion binding|cellular phosphate ion homeostasis|glycerol metabolic process|glycerophospholipid catabolic process	sot00564	Glycerophospholipid metabolism
LOC102585335	1.07938	1.44155	1.23977	2.96036	5.44259	2.79587	6.92293	8.88956	6.7272	102585335	protein_coding
LOC102585336	1.09517	0.747967	0.542787	0.36466	0.300128	0.0316862	1.05621	1.36833	1.14766	102585336	protein_coding
LOC102585340	0.030265	0.217036	0.0914512	1.29998	0.645472	1.06194	1.05969	0.315723	0.967328	102585340	protein_coding
LOC102585354	8.10082	6.16493	6.86054	27.3148	23.5732	110.774	30.8497	32.3606	18.5375	102585354	protein_coding		GO:0005829	cytosol
LOC102585357	1.4807	1.18049	0.947098	5.40897	5.54316	3.25059	2.50433	3.35173	2.79755	102585357	protein_coding		GO:0005737,GO:0032991,GO:0045548,GO:0009800,GO:0006559	cytoplasm|protein-containing complex|phenylalanine ammonia-lyase activity|cinnamic acid biosynthetic process|L-phenylalanine catabolic process	sot00360,sot00940	Phenylalanine metabolism|Phenylpropanoid biosynthesis
LOC102585365	2.20717	1.21754	1.02922	2.40893	2.36611	2.79386	0.294646	0.736495	1.02799	102585365	protein_coding
LOC102585370	6.39376	6.94308	4.51609	21.4702	22.87	21.0548	16.6474	9.78185	12.9791	102585370	protein_coding
LOC102585371	0.195716	0.431853	0	0.0279292	0.0141977	0.242077	1.85716	7.74259	1.23059	102585371	protein_coding		GO:0000139,GO:0016021,GO:0016757,GO:0071555,GO:0006486	Golgi membrane|integral component of membrane|transferase activity, transferring glycosyl groups|cell wall organization|protein glycosylation
LOC102585393	62.7197	32.9124	36.5507	26.0863	28.679	24.0466	44.9597	73.7946	42.0307	102585393	protein_coding		GO:0005829,GO:0005778,GO:0005052,GO:0016560,GO:0006625,GO:0009733	cytosol|peroxisomal membrane|peroxisome matrix targeting signal-1 binding|protein import into peroxisome matrix, docking|protein targeting to peroxisome|response to auxin	sot04146	Peroxisome
LOC102585406	1.47461	2.51105	1.29154	4.2269	8.23679	7.15791	1.68364	3.58736	2.62028	102585406	protein_coding
LOC102585421	0	0	0.0529655	0.0525284	0	0.0479254	0.270767	0.797919	2.53488	102585421	protein_coding		GO:0005576,GO:0004867,GO:0009611	extracellular region|serine-type endopeptidase inhibitor activity|response to wounding
LOC102585443	15.4057	4.86358	4.86687	3.36929	4.28589	3.50298	6.80164	6.93315	3.66614	102585443	protein_coding		GO:0005634,GO:0016567	nucleus|protein ubiquitination
LOC102585447	1.31253	1.48829	1.50563	5.71789	9.88636	4.12031	3.82973	2.00544	3.59144	102585447	protein_coding		GO:0005886	plasma membrane
LOC102585474	132.493	58.1245	52.8654	39.0358	53.3415	47.2593	66.8151	107.991	67.3441	102585474	protein_coding		GO:0030176,GO:0004842,GO:0008270,GO:0042335,GO:0010143,GO:0008299,GO:1900490,GO:0009414,GO:0010345,GO:0030433,GO:0010025	integral component of endoplasmic reticulum membrane|ubiquitin-protein transferase activity|zinc ion binding|cuticle development|cutin biosynthetic process|isoprenoid biosynthetic process|positive regulation of hydroxymethylglutaryl-CoA reductase (NADPH) activity|response to water deprivation|suberin biosynthetic process|ubiquitin-dependent ERAD pathway|wax biosynthetic process	sot04141	Protein processing in endoplasmic reticulum
LOC102585522	1.69458	0.96311	0.620666	1.50039	2.35986	1.20511	10.5764	6.24569	3.99557	102585522	protein_coding		GO:0016021,GO:0022857,GO:0008643,GO:0055062	integral component of membrane|transmembrane transporter activity|carbohydrate transport|phosphate ion homeostasis
LOC102585539	0.586789	0.647382	0.320846	1.55749	1.80484	3.05594	0.656082	1.47867	1.12442	102585539	protein_coding		GO:0016021,GO:0005740,GO:0005741,GO:0005739,GO:0005524,GO:0016887,GO:0042802,GO:0008219,GO:0009626,GO:0009617,GO:0002237,GO:0009411,GO:0009863	integral component of membrane|mitochondrial envelope|mitochondrial outer membrane|mitochondrion|ATP binding|ATPase activity|identical protein binding|cell death|plant-type hypersensitive response|response to bacterium|response to molecule of bacterial origin|response to UV|salicylic acid mediated signaling pathway
LOC102585552	0	0.0079662	0.00727279	0.403915	0.0733316	0.256648	0.505641	0.157498	0.0378335	102585552	protein_coding
LOC102585553	1247.72	955.225	1105.81	383.23	765.223	633.368	254.189	584.55	420.406	102585553	protein_coding
LOC102585581	0.178333	0.174887	0.019958	0.791732	0.482968	0.144471	1.57123	3.06303	1.93111	102585581	protein_coding		GO:0005634,GO:0003677,GO:0003700,GO:0009734,GO:0048527,GO:0010072	nucleus|DNA binding|DNA-binding transcription factor activity|auxin-activated signaling pathway|lateral root development|primary shoot apical meristem specification
LOC102585593	8.24814	3.36299	3.16056	3.73153	7.92147	4.957	1.78499	1.44541	1.53454	102585593	protein_coding
LOC102585599	0.384874	1.84001	0.664554	8.20175	2.36386	11.8092	10.475	2.8331	5.43525	102585599	protein_coding		GO:0003677,GO:0003700,GO:0009742,GO:0006355,GO:0006351	DNA binding|DNA-binding transcription factor activity|brassinosteroid mediated signaling pathway|regulation of transcription, DNA-templated|transcription, DNA-templated
LOC102585606	87.3604	36.5455	42.6688	20.8328	33.2097	36.0776	17.7713	29.2109	20.9643	102585606	protein_coding
LOC102585610	2.34921	3.19368	1.14385	4.571	4.342	3.02383	13.4149	19.2064	10.664	102585610	protein_coding		GO:0005634,GO:0003677,GO:0003700,GO:0042802,GO:0010313,GO:0046983,GO:0015995,GO:0009740,GO:0006783,GO:0009959,GO:0010100,GO:0010187,GO:0010161,GO:0010099,GO:0010029,GO:0006355	nucleus|DNA binding|DNA-binding transcription factor activity|identical protein binding|phytochrome binding|protein dimerization activity|chlorophyll biosynthetic process|gibberellic acid mediated signaling pathway|heme biosynthetic process|negative gravitropism|negative regulation of photomorphogenesis|negative regulation of seed germination|red light signaling pathway|regulation of photomorphog…
LOC102585622	1.43918	0.486058	1.86375	2.75788	4.68313	6.53144	0.816663	0.584941	0.430904	102585622	protein_coding		GO:0005634,GO:0003700,GO:0009734,GO:0009733,GO:0010218,GO:0010114	nucleus|DNA-binding transcription factor activity|auxin-activated signaling pathway|response to auxin|response to far red light|response to red light	sot04075	Plant hormone signal transduction
LOC102585625	84.0538	87.8694	80.9081	35.1789	56.794	42.9066	30.0515	74.3627	43.6152	102585625	non_coding
LOC102585630	0.967458	0	0.128701	0.838771	3.39255	0.715362	0.112789	0.0865567	0.325192	102585630	protein_coding		GO:0048046,GO:0005737,GO:0005615,GO:0004869,GO:0004867,GO:0010951	apoplast|cytoplasm|extracellular space|cysteine-type endopeptidase inhibitor activity|serine-type endopeptidase inhibitor activity|negative regulation of endopeptidase activity
LOC102585641	5.70878	3.66378	1.85702	11.8823	12.1595	11.003	11.3463	8.91096	7.39074	102585641	protein_coding		GO:0016021,GO:0016757	integral component of membrane|transferase activity, transferring glycosyl groups
LOC102585643	0.365133	0.0268558	0.130763	0.113474	0.412028	0.229246	1.51244	1.77756	0.561198	102585643	protein_coding		GO:0005871,GO:0005874,GO:0005524,GO:0008574,GO:0016887,GO:0008017,GO:0003777,GO:0007018	kinesin complex|microtubule|ATP binding|ATP-dependent microtubule motor activity, plus-end-directed|ATPase activity|microtubule binding|microtubule motor activity|microtubule-based movement
LOC102585664	0	0	0	0	0	0	0.258504	0.31741	0.157831	102585664	protein_coding		GO:0005524,GO:0004674,GO:0050832,GO:0007165	ATP binding|protein serine/threonine kinase activity|defense response to fungus|signal transduction
LOC102585666	174.694	370.33	257.154	296.331	133.171	263.765	127.622	84.385	113.021	102585666	protein_coding		GO:0005618,GO:0009507,GO:0005783,GO:0005788,GO:0005576,GO:0005739,GO:0005634,GO:0005774,GO:0003756,GO:0045454,GO:0006457,GO:0034976,GO:0006979	cell wall|chloroplast|endoplasmic reticulum|endoplasmic reticulum lumen|extracellular region|mitochondrion|nucleus|vacuolar membrane|protein disulfide isomerase activity|cell redox homeostasis|protein folding|response to endoplasmic reticulum stress|response to oxidative stress	sot04141	Protein processing in endoplasmic reticulum
LOC102585690	78.1811	48.5585	62.2176	33.1642	45.3664	35.0755	44.9168	99.6832	49.7256	102585690	protein_coding		GO:0005730,GO:0005634,GO:0005732,GO:0032040,GO:0003723,GO:0000462,GO:0006364	nucleolus|nucleus|small nucleolar ribonucleoprotein complex|small-subunit processome|RNA binding|maturation of SSU-rRNA from tricistronic rRNA transcript (SSU-rRNA, 5.8S rRNA, LSU-rRNA)|rRNA processing
LOC102585696	20.9281	34.9664	36.7806	34.8425	20.4235	48.7828	20.1331	12.9049	15.5685	102585696	protein_coding
LOC102585714	3.8482	3.14335	2.42251	2.14378	12.2131	10.5215	3.08652	1.40365	1.08571	102585714	protein_coding		GO:0005634,GO:0005886,GO:0005096,GO:0046872,GO:0005543,GO:0009738,GO:0009789,GO:0043547	nucleus|plasma membrane|GTPase activator activity|metal ion binding|phospholipid binding|abscisic acid-activated signaling pathway|positive regulation of abscisic acid-activated signaling pathway|positive regulation of GTPase activity
LOC102585716	29.1905	50.2111	54.7877	75.0488	88.0945	148.113	51.1945	30.9311	57.6186	102585716	protein_coding
LOC102585726	77.6528	44.5564	68.8886	55.7235	115.464	131.744	43.9825	52.4942	47.2948	102585726	protein_coding		GO:0005634,GO:0003700,GO:0043565,GO:0045893,GO:0009737,GO:0009414	nucleus|DNA-binding transcription factor activity|sequence-specific DNA binding|positive regulation of transcription, DNA-templated|response to abscisic acid|response to water deprivation
LOC102585740	2.31896	1.17261	0.875896	3.18511	8.63541	12.1524	7.96035	6.59764	5.3665	102585740	non_coding
LOC102585750	86.8816	52.9957	48.5729	33.9962	39.7391	31.1354	45.7505	49.0679	39.1257	102585750	protein_coding		GO:0005737,GO:0005768,GO:0010008,GO:0005794,GO:0000139,GO:0016021,GO:0016020,GO:0005634,GO:0005802,GO:0005774,GO:0006878,GO:0006882,GO:0006811,GO:0072657	cytoplasm|endosome|endosome membrane|Golgi apparatus|Golgi membrane|integral component of membrane|membrane|nucleus|trans-Golgi network|vacuolar membrane|cellular copper ion homeostasis|cellular zinc ion homeostasis|ion transport|protein localization to membrane
LOC102585757	132.109	93.551	116.374	50.9613	100.819	75.3998	58.5385	100.794	68.0917	102585757	protein_coding				sot03018	RNA degradation
LOC102585760	2.12036	4.4052	4.41006	3.93355	1.81782	1.65639	10.9746	14.9118	20.5463	102585760	protein_coding
LOC102585764	0.405854	1.34329	0.817575	2.93925	3.14288	6.95852	2.45549	0.336784	1.56832	102585764	protein_coding
LOC102585816	12.3713	11.5381	8.45274	13.7083	18.0043	24.5492	6.04174	4.54784	6.78955	102585816	protein_coding		GO:0000419,GO:0003677,GO:0003899,GO:0006360,GO:0006366,GO:0006383	RNA polymerase V complex|DNA binding|DNA-directed 5'-3' RNA polymerase activity|transcription by RNA polymerase I|transcription by RNA polymerase II|transcription by RNA polymerase III	sot03020	RNA polymerase
LOC102585818	1.55335	3.48661	2.45478	8.64121	6.14708	10.0808	5.32305	1.65094	2.44172	102585818	protein_coding		GO:0005737,GO:0005635,GO:0044613,GO:0005634,GO:0006913,GO:0006606	cytoplasm|nuclear envelope|nuclear pore central transport channel|nucleus|nucleocytoplasmic transport|protein import into nucleus
LOC102585854	13.278	16.3429	22.485	12.9735	28.6135	23.0682	12.392	6.61099	10.7837	102585854	protein_coding
LOC102585882	1.96532	1.56633	1.79044	3.23488	5.90447	8.4746	3.17786	4.69019	4.30349	102585882	protein_coding		GO:0016021,GO:0005524,GO:0008559	integral component of membrane|ATP binding|xenobiotic transmembrane transporting ATPase activity	sot02010	ABC transporters
LOC102585904	154.874	60.4897	72.9467	35.1985	81.1432	78.0639	28.8769	28.7942	23.5468	102585904	protein_coding
LOC102585906	0.156791	0.138385	0	0	0	0	0.322933	0.327129	0.262891	102585906	protein_coding
LOC102585915	167.169	166.193	186.322	107.931	121.03	119.194	57.0041	79.6044	89.0305	102585915	protein_coding		GO:0016021,GO:0005742,GO:0005739,GO:0009536,GO:0005774,GO:0015450,GO:0006626	integral component of membrane|mitochondrial outer membrane translocase complex|mitochondrion|plastid|vacuolar membrane|P-P-bond-hydrolysis-driven protein transmembrane transporter activity|protein targeting to mitochondrion
LOC102585931	0.374786	0.876592	0.543593	0.958413	3.19728	5.72477	2.99506	2.10416	1.27251	102585931	protein_coding		GO:0016021,GO:0020037,GO:0005506,GO:0004497,GO:0016705	integral component of membrane|heme binding|iron ion binding|monooxygenase activity|oxidoreductase activity, acting on paired donors, with incorporation or reduction of molecular oxygen
LOC102585932	2.70346	6.55556	5.75802	6.21685	6.72102	19.2491	4.46612	1.52229	3.57082	102585932	protein_coding
LOC102585933	19.7388	17.2639	16.5612	12.7747	22.749	15.2387	8.50723	6.0829	6.11808	102585933	protein_coding		GO:0051213,GO:0033759,GO:0046872,GO:0034785,GO:0042742,GO:0002229,GO:0009813,GO:0010150,GO:0009617,GO:0009620,GO:0002239,GO:0009751,GO:0046244	dioxygenase activity|flavone synthase activity|metal ion binding|salicylate 5-hydroxylase activity|defense response to bacterium|defense response to oomycetes|flavonoid biosynthetic process|leaf senescence|response to bacterium|response to fungus|response to oomycetes|response to salicylic acid|salicylic acid catabolic process
LOC102585934	30.257	3.64814	1.22524	1.24936	1.42681	0.78074	6.40475	2.9897	2.51361	102585934	protein_coding
LOC102585956	2.23654	1.49812	2.73543	2.89904	7.67953	4.58628	1.53549	0.858521	1.33928	102585956	protein_coding
LOC102585975	1.46868	1.76877	1.05019	3.69573	5.32869	6.35547	3.50987	3.15782	3.24264	102585975	protein_coding		GO:0005737,GO:0016021,GO:0005634,GO:0052689,GO:0007568,GO:0050829,GO:0060866,GO:0016042,GO:1900426,GO:1902290,GO:0002230,GO:1900057	cytoplasm|integral component of membrane|nucleus|carboxylic ester hydrolase activity|aging|defense response to Gram-negative bacterium|leaf abscission|lipid catabolic process|positive regulation of defense response to bacterium|positive regulation of defense response to oomycetes|positive regulation of defense response to virus by host|positive regulation of leaf senescence
LOC102585979	0.171797	0.410664	0.346078	0.829454	0.915996	0.730674	1.75446	1.65641	2.29541	102585979	protein_coding		GO:0005615,GO:0004185,GO:0009742,GO:0051603	extracellular space|serine-type carboxypeptidase activity|brassinosteroid mediated signaling pathway|proteolysis involved in cellular protein catabolic process
LOC102585988	0	0	0	0	0	0	1.38319	0	0.159343	102585988	protein_coding
LOC102585990	52.8217	47.7106	46.2674	123.538	218.72	139.518	173.238	103.482	117.187	102585990	protein_coding		GO:0005618,GO:0005576,GO:0016020,GO:0009505,GO:0009506,GO:0005773,GO:0020037,GO:0046872,GO:0004601,GO:0042744,GO:0006979	cell wall|extracellular region|membrane|plant-type cell wall|plasmodesma|vacuole|heme binding|metal ion binding|peroxidase activity|hydrogen peroxide catabolic process|response to oxidative stress	sot00940	Phenylpropanoid biosynthesis
LOC102585994	0.0101388	0.0783004	0.214454	0.162045	0.0617813	0.157086	0.647351	0.307689	0.616239	102585994	protein_coding
LOC102585995	5.42572	8.84293	6.17911	22.1413	34.3768	13.6828	15.7149	12.9516	16.7989	102585995	protein_coding		GO:0042409,GO:0046872,GO:0009809	caffeoyl-CoA O-methyltransferase activity|metal ion binding|lignin biosynthetic process	sot00940,sot00941,sot00945	Phenylpropanoid biosynthesis|Flavonoid biosynthesis|Stilbenoid, diarylheptanoid and gingerol biosynthesis
LOC102586013	1107.25	124.748	223.001	68.1499	101.383	195.106	69.1451	88.2619	75.5683	102586013	protein_coding		GO:0005737,GO:0005634,GO:0005524,GO:0004674,GO:0035556,GO:0006468,GO:0009409	cytoplasm|nucleus|ATP binding|protein serine/threonine kinase activity|intracellular signal transduction|protein phosphorylation|response to cold
LOC102586015	218.204	165.506	233.344	227.119	191.562	262.395	93.3457	78.483	105.634	102586015	protein_coding		GO:0031429,GO:0009535,GO:0005730,GO:0034513,GO:0000454	box H/ACA snoRNP complex|chloroplast thylakoid membrane|nucleolus|box H/ACA snoRNA binding|snoRNA guided rRNA pseudouridine synthesis	sot03008	Ribosome biogenesis in eukaryotes
LOC102586017	130.46	287.466	192.023	454.946	241.335	670.738	205.793	122.997	240.051	102586017	protein_coding		GO:0022625,GO:0046872,GO:0019843,GO:0003735,GO:0006412	cytosolic large ribosomal subunit|metal ion binding|rRNA binding|structural constituent of ribosome|translation	sot03010	Ribosome
LOC102586025	32.3115	18.8445	4.13514	0.835391	6.12551	10.3935	52.9529	37.5407	13.3317	102586025	protein_coding		GO:0005634,GO:0003700,GO:0043565,GO:0006355,GO:0009751	nucleus|DNA-binding transcription factor activity|sequence-specific DNA binding|regulation of transcription, DNA-templated|response to salicylic acid
LOC102586051	0.0100753	0.0333471	0.0101481	0.311996	0.163718	0.431576	0.0933816	0.0382202	0.042233	102586051	protein_coding
LOC102586058	0.0549084	0.106012	0	0	0	0.0125106	0.763367	0.22131	0.345242	102586058	protein_coding		GO:0048046,GO:0005507,GO:0052716,GO:0016722,GO:0046274,GO:0009414	apoplast|copper ion binding|hydroquinone:oxygen oxidoreductase activity|oxidoreductase activity, oxidizing metal ions|lignin catabolic process|response to water deprivation
LOC102586071	0.721049	3.27381	2.22068	1.92533	8.54807	6.95064	2.6132	0.657515	1.84544	102586071	protein_coding		GO:0005737,GO:0005634	cytoplasm|nucleus
LOC102586074	0.116112	0	0	0	0	0	0.0896807	0.963517	0.0608389	102586074	protein_coding
LOC102586098	43.4147	14.4999	7.13647	75.2401	91.5199	48.6787	38.2626	23.9092	35.4436	102586098	protein_coding
LOC102586108	47.3392	13.853	17.8298	9.189	15.3026	11.0146	15.517	34.6499	17.9854	102586108	protein_coding		GO:0005634,GO:0003729,GO:0001078,GO:0000977,GO:0016740,GO:0008270,GO:0042742,GO:0000122,GO:0016567,GO:0010310,GO:0009642,GO:0010188,GO:0009651,GO:0009697	nucleus|mRNA binding|proximal promoter DNA-binding transcription repressor activity, RNA polymerase II-specific|RNA polymerase II regulatory region sequence-specific DNA binding|transferase activity|zinc ion binding|defense response to bacterium|negative regulation of transcription by RNA polymerase II|protein ubiquitination|regulation of hydrogen peroxide metabolic process|response to light inte…
LOC102586118	1.31986	3.04935	3.34696	6.90237	9.71422	20.8738	8.28322	4.09381	4.00293	102586118	protein_coding		GO:0031464,GO:0016021,GO:0016567	Cul4A-RING E3 ubiquitin ligase complex|integral component of membrane|protein ubiquitination
LOC102586119	12.1266	5.35154	4.45463	20.8542	40.7625	26.5682	14.0554	3.20209	5.18284	102586119	protein_coding		GO:0005509,GO:0080167	calcium ion binding|response to karrikin
LOC102586120	3.1485	1.5378	0.60287	1.30226	2.80621	3.16839	5.31109	30.9789	5.81694	102586120	protein_coding		GO:0005737,GO:0005829,GO:0005739,GO:0016757,GO:0016311,GO:0005992,GO:0070413	cytoplasm|cytosol|mitochondrion|transferase activity, transferring glycosyl groups|dephosphorylation|trehalose biosynthetic process|trehalose metabolism in response to stress	sot00500	Starch and sucrose metabolism
LOC102586126	0.631024	10.8436	6.16326	6.2079	3.30141	0.784234	13.883	20.2563	18.1549	102586126	protein_coding		GO:0005737,GO:0047372,GO:0008970,GO:0046340,GO:0019915,GO:0052651,GO:0010187	cytoplasm|acylglycerol lipase activity|phospholipase A1 activity|diacylglycerol catabolic process|lipid storage|monoacylglycerol catabolic process|negative regulation of seed germination
LOC102586137	3.70628	2.32542	6.9247	11.3611	13.8351	22.91	7.76469	3.94419	6.16685	102586137	protein_coding		GO:0016020,GO:0005773,GO:0003885,GO:0071949,GO:0050105,GO:0019853	membrane|vacuole|D-arabinono-1,4-lactone oxidase activity|FAD binding|L-gulonolactone oxidase activity|L-ascorbic acid biosynthetic process	sot00053	Ascorbate and aldarate metabolism
LOC102586144	9.13948	2.25239	3.08982	3.41303	11.495	6.16041	19.1726	41.5119	13.7234	102586144	protein_coding		GO:0009507,GO:0009941,GO:0009706,GO:0009534,GO:0016021,GO:0016020,GO:0009536,GO:0005313,GO:0015140,GO:0015131,GO:0005215,GO:0019676,GO:0015813,GO:0071423,GO:0015729,GO:0009624,GO:0006814	chloroplast|chloroplast envelope|chloroplast inner membrane|chloroplast thylakoid|integral component of membrane|membrane|plastid|L-glutamate transmembrane transporter activity|malate transmembrane transporter activity|oxaloacetate transmembrane transporter activity|transporter activity|ammonia assimilation cycle|L-glutamate transmembrane transport|malate transmembrane transport|oxaloacetate tran…
LOC102586166	70.616	64.2912	69.7923	46.3332	26.8952	20.6575	49.4555	38.3353	59.128	102586166	protein_coding
LOC102586174	3.02685	2.40647	1.83083	4.79193	8.34726	12.367	6.51092	7.44244	5.6482	102586174	protein_coding		GO:0005829,GO:0016592,GO:0005685,GO:0071004,GO:0003723,GO:0000398	cytosol|mediator complex|U1 snRNP|U2-type prespliceosome|RNA binding|mRNA splicing, via spliceosome	sot03040	Spliceosome
LOC102586179	0.239234	0.475087	0.240963	0.358462	0.388741	0.39246	1.42893	12.5691	3.00841	102586179	protein_coding		GO:0005794,GO:0000139,GO:0016021,GO:0005886,GO:0005802,GO:0016760,GO:0016759,GO:0071555,GO:0030244,GO:0009833	Golgi apparatus|Golgi membrane|integral component of membrane|plasma membrane|trans-Golgi network|cellulose synthase (UDP-forming) activity|cellulose synthase activity|cell wall organization|cellulose biosynthetic process|plant-type primary cell wall biogenesis
LOC102586198	0.734625	0.292675	0.0616613	3.13916	2.96359	4.05435	0.252177	0.677338	0.962298	102586198	protein_coding		GO:0005507,GO:0030001	copper ion binding|metal ion transport
LOC102586200	0.385882	0.455089	0.402074	1.22285	1.18921	1.96459	1.26068	0.795007	1.45019	102586200	protein_coding		GO:0032580,GO:0016021,GO:0016020,GO:0050378,GO:0005975	Golgi cisterna membrane|integral component of membrane|membrane|UDP-glucuronate 4-epimerase activity|carbohydrate metabolic process	sot00053,sot00520	Ascorbate and aldarate metabolism|Amino sugar and nucleotide sugar metabolism
LOC102586237	0.0427256	0	0	0	0.130175	0.350454	0.923992	5.227	0.537283	102586237	protein_coding		GO:0031012,GO:0005794,GO:0008083,GO:0030154,GO:0008283,GO:0007275	extracellular matrix|Golgi apparatus|growth factor activity|cell differentiation|cell proliferation|multicellular organism development
LOC102586267	17.8056	12.874	15.9808	21.2801	17.8572	36.6284	11.5913	7.17664	10.5624	102586267	protein_coding		GO:0009507,GO:0005840,GO:0019843,GO:0003735,GO:0006412	chloroplast|ribosome|rRNA binding|structural constituent of ribosome|translation	sot03010	Ribosome
LOC102586283	6.23558	4.86214	3.37733	5.23476	4.56538	4.71796	10.9095	10.9299	9.32396	102586283	protein_coding		GO:0016592	mediator complex
LOC102586292	0.0849205	0.0187379	0	0.288417	0.569213	0.603681	0.0699621	0.128857	0.19578	102586292	protein_coding		GO:0005634,GO:0003677,GO:0003700,GO:0009873,GO:0010200	nucleus|DNA binding|DNA-binding transcription factor activity|ethylene-activated signaling pathway|response to chitin
LOC102586295	0.34311	2.12312	1.77303	3.82973	2.71192	9.62587	1.61308	1.00447	1.15683	102586295	protein_coding		GO:0005576,GO:0005777,GO:0005773,GO:0004185,GO:0019748	extracellular region|peroxisome|vacuole|serine-type carboxypeptidase activity|secondary metabolic process
LOC102586310	0.834057	1.14149	0.946426	1.57139	1.88712	1.64538	3.38134	4.46558	3.49614	102586310	protein_coding		GO:0005829,GO:0005739,GO:0050334,GO:0042131,GO:0009228	cytosol|mitochondrion|thiaminase activity|thiamine phosphate phosphatase activity|thiamine biosynthetic process	sot00730	Thiamine metabolism
LOC102586314	0.908576	0.631647	0.601738	1.75302	2.49013	2.1212	2.44812	1.12134	1.77383	102586314	protein_coding		GO:0005737,GO:0016021,GO:0005634,GO:0052689,GO:0007568,GO:0050829,GO:0060866,GO:0016042,GO:1900426,GO:1902290,GO:0002230,GO:1900057	cytoplasm|integral component of membrane|nucleus|carboxylic ester hydrolase activity|aging|defense response to Gram-negative bacterium|leaf abscission|lipid catabolic process|positive regulation of defense response to bacterium|positive regulation of defense response to oomycetes|positive regulation of defense response to virus by host|positive regulation of leaf senescence
LOC102586320	12.8338	5.90961	3.77939	4.97044	6.35127	5.93087	12.4418	24.4712	21.5032	102586320	protein_coding		GO:0047274,GO:0010325	galactinol-sucrose galactosyltransferase activity|raffinose family oligosaccharide biosynthetic process	sot00052	Galactose metabolism
LOC102586321	0.0188973	0.125092	1.29431	0.0188768	0.0191919	0	0.272451	0.035843	0.237637	102586321	protein_coding
LOC102586326	16.8015	2.73412	1.60768	19.1749	39.2032	5.20627	1.0814	3.62496	2.68504	102586326	protein_coding		GO:0016020,GO:0006952	membrane|defense response
LOC102586327	8.22244	26.1128	22.5772	95.7396	37.4591	156.944	56.8884	38.5661	50.3413	102586327	protein_coding		GO:0005618,GO:0005576,GO:0016020,GO:0009505,GO:0009506,GO:0005773,GO:0020037,GO:0046872,GO:0004601,GO:0042744,GO:0006979	cell wall|extracellular region|membrane|plant-type cell wall|plasmodesma|vacuole|heme binding|metal ion binding|peroxidase activity|hydrogen peroxide catabolic process|response to oxidative stress	sot00940	Phenylpropanoid biosynthesis
LOC102586329	106.104	78.1819	116.821	45.2425	76.3694	38.8034	61.416	93.7766	74.1199	102586329	protein_coding		GO:0005739,GO:0008442,GO:0051287,GO:0050661,GO:0006574	mitochondrion|3-hydroxyisobutyrate dehydrogenase activity|NAD binding|NADP binding|valine catabolic process	sot00280	Valine, leucine and isoleucine degradation
LOC102586330	7.30102	0.68391	0.381565	4.30018	25.4623	8.53724	1.98608	2.41687	1.29922	102586330	protein_coding		GO:0005829,GO:0009269	cytosol|response to desiccation
LOC102586332	0.317958	0.350791	0.262028	3.08951	3.75755	1.71235	1.75626	2.1656	2.33239	102586332	protein_coding		GO:0042409,GO:0046872,GO:0009809	caffeoyl-CoA O-methyltransferase activity|metal ion binding|lignin biosynthetic process	sot00940,sot00941,sot00945	Phenylpropanoid biosynthesis|Flavonoid biosynthesis|Stilbenoid, diarylheptanoid and gingerol biosynthesis
LOC102586340	11.2727	5.94643	5.23168	7.95474	7.90713	5.04767	18.981	22.5121	15.6304	102586340	protein_coding		GO:0005829,GO:0005886,GO:0003989,GO:0005524,GO:0004075,GO:0046872,GO:0009793,GO:0030497,GO:2001295,GO:0009933,GO:0010072,GO:0009735,GO:0048364,GO:0048367	cytosol|plasma membrane|acetyl-CoA carboxylase activity|ATP binding|biotin carboxylase activity|metal ion binding|embryo development ending in seed dormancy|fatty acid elongation|malonyl-CoA biosynthetic process|meristem structural organization|primary shoot apical meristem specification|response to cytokinin|root development|shoot system development	sot00061,sot00620,sot00640	Fatty acid biosynthesis|Pyruvate metabolism|Propanoate metabolism
LOC102586347	2.86003	2.01431	1.29685	4.19578	7.23474	9.85883	5.04289	5.795	4.11413	102586347	protein_coding		GO:0009941,GO:0016874,GO:0006631	chloroplast envelope|ligase activity|fatty acid metabolic process	sot00061,sot00071,sot04146	Fatty acid biosynthesis|Fatty acid degradation|Peroxisome
LOC102586354	3.52445	6.06326	2.61732	20.4376	12.3459	15.6387	38.9407	8.21452	18.7643	102586354	protein_coding		GO:0005886,GO:0047617,GO:0004620,GO:0019374,GO:0016042,GO:0006644,GO:0040008,GO:0051707	plasma membrane|acyl-CoA hydrolase activity|phospholipase activity|galactolipid metabolic process|lipid catabolic process|phospholipid metabolic process|regulation of growth|response to other organism
LOC102586355	1.22073	1.2351	1.00164	1.51683	1.36676	1.2211	3.41572	3.6538	2.48361	102586355	protein_coding		GO:0005737,GO:0098853,GO:0016021,GO:0071561,GO:0035091,GO:0015031,GO:1990854	cytoplasm|ER-vacuole membrane contact site|integral component of membrane|nucleus-vacuole junction|phosphatidylinositol binding|protein transport|vacuole-ER tethering
LOC102586357	0.764759	0.581236	0.581995	1.56181	4.52201	4.66208	6.16049	2.5465	2.08368	102586357	protein_coding
LOC102586370	0.249633	3.24137	1.35389	30.6908	4.54394	30.049	31.9368	3.1687	3.34041	102586370	protein_coding		GO:0000326	protein storage vacuole
LOC102586391	4.61852	2.92071	1.66222	9.05532	12.1628	8.27225	8.29686	7.73841	6.13695	102586391	protein_coding		GO:0005829,GO:0012505,GO:0000145,GO:0016020,GO:0005634,GO:0045335,GO:0031982,GO:0006952,GO:0006887,GO:1900426,GO:0009617,GO:0009620,GO:0002237	cytosol|endomembrane system|exocyst|membrane|nucleus|phagocytic vesicle|vesicle|defense response|exocytosis|positive regulation of defense response to bacterium|response to bacterium|response to fungus|response to molecule of bacterial origin
LOC102586398	6.77124	14.7119	19.4153	37.0071	60.6002	52.6797	28.3735	15.3035	24.9305	102586398	protein_coding		GO:0005634,GO:0003700,GO:0043565,GO:0044212,GO:0030154,GO:0007275,GO:0009909,GO:0009739,GO:0009753,GO:0009751,GO:0009651	nucleus|DNA-binding transcription factor activity|sequence-specific DNA binding|transcription regulatory region DNA binding|cell differentiation|multicellular organism development|regulation of flower development|response to gibberellin|response to jasmonic acid|response to salicylic acid|response to salt stress
LOC102586404	7.55589	13.3445	7.94807	30.3125	22.3248	58.5058	36.0978	22.5084	27.7611	102586404	protein_coding		GO:0005829,GO:0005783,GO:0005615,GO:0005764,GO:0005773,GO:0004197,GO:0051603,GO:0009651	cytosol|endoplasmic reticulum|extracellular space|lysosome|vacuole|cysteine-type endopeptidase activity|proteolysis involved in cellular protein catabolic process|response to salt stress
LOC102586408	65.647	16.1951	18.8771	61.7225	108.864	89.1065	21.8317	29.8498	24.6842	102586408	protein_coding		GO:0005739,GO:0042631,GO:0006952,GO:0010150,GO:1900424,GO:1900150,GO:1900055,GO:2000028,GO:0009737,GO:0009646,GO:0009409,GO:0009723,GO:0009620,GO:0042542,GO:0009625,GO:0009416,GO:0006979,GO:0000302,GO:1902074,GO:0009414,GO:0009611,GO:0048364	mitochondrion|cellular response to water deprivation|defense response|leaf senescence|regulation of defense response to bacterium|regulation of defense response to fungus|regulation of leaf senescence|regulation of photoperiodism, flowering|response to abscisic acid|response to absence of light|response to cold|response to ethylene|response to fungus|response to hydrogen peroxide|response to inse…
LOC102586412	2.23948	2.68558	1.62474	2.98274	1.81622	2.0144	5.75896	5.64818	4.21409	102586412	protein_coding
LOC102586422	1042.62	733.153	1043.88	331.355	598.304	335.78	354.681	423.941	340.527	102586422	protein_coding		GO:0005737,GO:0005874,GO:0005525,GO:0003924,GO:0005200,GO:0000226,GO:0007017,GO:0000278	cytoplasm|microtubule|GTP binding|GTPase activity|structural constituent of cytoskeleton|microtubule cytoskeleton organization|microtubule-based process|mitotic cell cycle	sot04145	Phagosome
LOC102586437	15.7915	7.11952	6.84059	10.4958	8.57798	6.96897	24.6374	23.0154	19.3591	102586437	protein_coding		GO:0009570,GO:0046872,GO:0004222,GO:0016485	chloroplast stroma|metal ion binding|metalloendopeptidase activity|protein processing
LOC102586438	94.288	55.6924	49.5757	48.8234	35.9419	39.9261	22.7047	18.7636	22.0239	102586438	protein_coding		GO:0005739,GO:0043023,GO:0090071,GO:0017148	mitochondrion|ribosomal large subunit binding|negative regulation of ribosome biogenesis|negative regulation of translation
LOC102586441	2.29318	1.34165	0.769918	1.94362	1.37618	0.949982	4.04327	4.84379	3.53182	102586441	protein_coding		GO:0005829,GO:0004170,GO:0042802,GO:0000287,GO:0006281,GO:0006226,GO:0046081	cytosol|dUTP diphosphatase activity|identical protein binding|magnesium ion binding|DNA repair|dUMP biosynthetic process|dUTP catabolic process	sot00240	Pyrimidine metabolism
LOC102586444	0.104607	0	0.0210727	0.104494	0	0	9.52304	0.297617	0.591957	102586444	protein_coding		GO:0005576,GO:0016788,GO:0016042	extracellular region|hydrolase activity, acting on ester bonds|lipid catabolic process
LOC102586466	3.91133	5.10506	2.72607	5.49435	5.94073	7.47954	17.4785	19.6894	13.1382	102586466	protein_coding		GO:0005737,GO:0005829,GO:0005634,GO:0004197,GO:0004843,GO:0009867,GO:0016579,GO:0031647,GO:0006511	cytoplasm|cytosol|nucleus|cysteine-type endopeptidase activity|thiol-dependent ubiquitin-specific protease activity|jasmonic acid mediated signaling pathway|protein deubiquitination|regulation of protein stability|ubiquitin-dependent protein catabolic process
LOC102586480	23.8535	5.66133	6.72693	8.73731	14.2999	9.65812	17.6949	31.7574	18.3728	102586480	protein_coding		GO:0005737,GO:0005697,GO:0004540,GO:0043021,GO:0070034,GO:0042162,GO:0000184,GO:0043487,GO:0007004	cytoplasm|telomerase holoenzyme complex|ribonuclease activity|ribonucleoprotein complex binding|telomerase RNA binding|telomeric DNA binding|nuclear-transcribed mRNA catabolic process, nonsense-mediated decay|regulation of RNA stability|telomere maintenance via telomerase
LOC102586498	0	0	0	0.341719	0.231615	0.727475	1.45613	0.108142	0.310689	102586498	protein_coding
LOC102586513	140.347	187.094	140.607	196.241	108.042	193.229	81.8824	54.5925	69.4494	102586513	protein_coding		GO:0009507,GO:0005759,GO:0009536,GO:0051087,GO:0046872,GO:0051082,GO:0051085	chloroplast|mitochondrial matrix|plastid|chaperone binding|metal ion binding|unfolded protein binding|chaperone cofactor-dependent protein refolding
LOC102586526	2.50016	2.33397	1.5761	2.20055	4.35027	3.72862	7.34602	12.162	5.25832	102586526	protein_coding		GO:0016021,GO:0016020,GO:0005886,GO:0015079,GO:0006813	integral component of membrane|membrane|plasma membrane|potassium ion transmembrane transporter activity|potassium ion transport
LOC102586565	0.453097	0.443647	0.462077	1.11454	2.09948	2.0131	1.14319	1.2139	0.77751	102586565	non_coding
LOC102586566	105.672	114.566	153.82	68.1229	99.0313	69.1211	61.053	51.7758	51.2155	102586566	non_coding
LOC102586578	1.77739	0.55308	0.367227	0.136574	0.138853	0	2.15891	8.64413	3.00879	102586578	non_coding
LOC102586586	5.39889	2.53698	0.755267	13.8322	12.1338	25.4679	3.6551	3.31859	5.02905	102586586	protein_coding
LOC102586592	18.0734	15.1394	13.2485	21.8986	11.1151	22.603	9.82317	2.69798	6.80427	102586592	protein_coding		GO:0009507,GO:0005840,GO:0019843,GO:0003735,GO:0006412	chloroplast|ribosome|rRNA binding|structural constituent of ribosome|translation	sot03010	Ribosome
LOC102586595	0.308807	0.263764	0.321073	1.76128	0.880164	1.81575	2.5749	0.850242	1.02302	102586595	protein_coding
LOC102586608	0.232817	0.500874	0.316575	1.20934	2.41176	4.55138	3.57242	2.46186	0.988107	102586608	protein_coding		GO:0016021,GO:0005886,GO:0015293,GO:0006865,GO:0009734	integral component of membrane|plasma membrane|symporter activity|amino acid transport|auxin-activated signaling pathway	sot04075	Plant hormone signal transduction
LOC102586609	51.7279	21.7773	10.9642	15.2522	25.4712	24.445	60.6242	81.1832	43.6519	102586609	protein_coding		GO:0005840	ribosome
LOC102586614	0.0426875	0.168198	0.0491384	0.706627	0.43353	0.733631	1.38161	0.254466	0.472899	102586614	protein_coding		GO:0016020,GO:0005654,GO:0005634,GO:0051301,GO:0006325,GO:0000086,GO:0009933,GO:0009934	membrane|nucleoplasm|nucleus|cell division|chromatin organization|G2/M transition of mitotic cell cycle|meristem structural organization|regulation of meristem structural organization
LOC102586616	115.721	54.3228	87.2475	25.8691	56.2294	41.5634	47.1549	56.0116	43.4667	102586616	protein_coding
LOC102586633	1.92516	2.67461	2.8727	5.16381	6.95172	11.9245	4.51584	3.11053	3.13824	102586633	protein_coding		GO:0016021	integral component of membrane
LOC102586642	7.08163	5.75987	5.90931	4.32441	3.22854	2.50861	3.69963	3.10061	3.68345	102586642	protein_coding		GO:0005739,GO:0003723,GO:0017004,GO:0000373,GO:0006397	mitochondrion|RNA binding|cytochrome complex assembly|Group II intron splicing|mRNA processing
LOC102586647	2.5618	5.46834	3.30953	10.8758	9.6858	20.7719	13.2339	13.3227	14.4297	102586647	protein_coding
LOC102586655	71.1833	122.126	103.155	129.72	141.428	147.648	69.0941	49.0439	64.8193	102586655	protein_coding		GO:0005829,GO:0009269	cytosol|response to desiccation
LOC102586657	7.57178	5.72718	4.09634	15.4244	27.4013	13.44	11.2026	17.4659	12.4738	102586657	protein_coding		GO:0042409,GO:0046872,GO:0009809	caffeoyl-CoA O-methyltransferase activity|metal ion binding|lignin biosynthetic process	sot00940,sot00941,sot00945	Phenylpropanoid biosynthesis|Flavonoid biosynthesis|Stilbenoid, diarylheptanoid and gingerol biosynthesis
LOC102586659	88.4321	38.8062	44.7558	49.3095	28.2147	74.7636	24.7216	18.8462	26.3227	102586659	protein_coding
LOC102586681	20.0974	8.43791	3.91037	28.698	52.282	38.0246	13.2736	5.41229	6.42807	102586681	protein_coding		GO:0005509,GO:0080167	calcium ion binding|response to karrikin
LOC102586688	0.689354	0.950673	1.33081	0.516456	1.05015	1.09946	5.7976	2.45159	10.7758	102586688	protein_coding		GO:0005576,GO:0005773,GO:0004867,GO:0009611	extracellular region|vacuole|serine-type endopeptidase inhibitor activity|response to wounding
LOC102586690	1.93498	0.519654	0.397488	2.26351	5.66274	6.90322	6.0436	10.443	3.26839	102586690	protein_coding
LOC102586698	2.72695	0.843051	1.5997	1.64637	3.63682	2.19853	7.02065	5.25752	4.4435	102586698	protein_coding
LOC102586707	0.142998	0.981644	3.00866	1.03164	1.82341	0.376497	3.8779	5.5903	3.1469	102586707	protein_coding		GO:0016787,GO:0016740,GO:0006541,GO:2000032	hydrolase activity|transferase activity|glutamine metabolic process|regulation of secondary shoot formation
LOC102586721	5.89683	4.52932	5.23775	6.36268	6.72157	8.36754	4.84276	2.35963	3.46782	102586721	protein_coding
LOC102586730	3.24149	1.57833	2.42589	0.144714	1.10347	0.0660164	0.708656	0.54956	0.891914	102586730	protein_coding		GO:0005634,GO:0003677,GO:0003700	nucleus|DNA binding|DNA-binding transcription factor activity
LOC102586734	1.17702	1.13517	0.369007	1.09789	1.13996	2.34436	7.00783	13.8754	3.65132	102586734	protein_coding		GO:0005737,GO:0016757,GO:0016311,GO:0005992,GO:0070413	cytoplasm|transferase activity, transferring glycosyl groups|dephosphorylation|trehalose biosynthetic process|trehalose metabolism in response to stress	sot00500	Starch and sucrose metabolism
LOC102586757	42.6519	42.8341	48.9033	28.2578	34.1227	22.8624	64.3751	83.7766	44.7847	102586757	protein_coding		GO:0033987,GO:0052689,GO:0009813,GO:0009717,GO:0046287	2-hydroxyisoflavanone dehydratase activity|carboxylic ester hydrolase activity|flavonoid biosynthetic process|isoflavonoid biosynthetic process|isoflavonoid metabolic process
LOC102586767	1.82831	1.56183	1.21229	2.708	2.19441	2.28266	5.38878	5.62022	3.63369	102586767	protein_coding
LOC102586775	2.32463	2.14164	2.67938	11.7063	13.7758	53.3589	13.1791	13.0912	9.41776	102586775	protein_coding		GO:0005634,GO:0003677,GO:0003700,GO:0043621,GO:0009648,GO:0009911,GO:0045893,GO:0009909,GO:2000028,GO:0006355	nucleus|DNA binding|DNA-binding transcription factor activity|protein self-association|photoperiodism|positive regulation of flower development|positive regulation of transcription, DNA-templated|regulation of flower development|regulation of photoperiodism, flowering|regulation of transcription, DNA-templated	sot04075	Plant hormone signal transduction
LOC102586784	0.0145526	0.0160554	0.0293157	2.09331	0.975447	4.81447	15.2413	10.9995	3.8583	102586784	protein_coding		GO:0005737,GO:0005874,GO:0005634,GO:0005516,GO:0008017	cytoplasm|microtubule|nucleus|calmodulin binding|microtubule binding
LOC102586789	0.350569	0.206277	0.235402	0.688706	1.93445	1.00111	1.44409	1.09714	0.31839	102586789	protein_coding		GO:0005618,GO:0005576,GO:0045330,GO:0030599,GO:0046910,GO:0042545,GO:0045490	cell wall|extracellular region|aspartyl esterase activity|pectinesterase activity|pectinesterase inhibitor activity|cell wall modification|pectin catabolic process	sot00040	Pentose and glucuronate interconversions
LOC102586812	0	1.62549	1.60976	3.2179	4.18462	7.03256	2.28878	0.757841	1.7795	102586812	protein_coding		GO:0005634,GO:0003677,GO:0003700	nucleus|DNA binding|DNA-binding transcription factor activity
LOC102586821	3.5229	7.49573	5.40703	9.97073	17.8891	15.7732	8.32123	6.04559	6.32874	102586821	protein_coding
LOC102586829	214.209	433.599	325.163	929.253	519.529	1865.14	327.916	232.477	406.874	102586829	protein_coding		GO:0022625,GO:0003735,GO:0006412	cytosolic large ribosomal subunit|structural constituent of ribosome|translation	sot03010	Ribosome
LOC102586850	24.2645	21.8569	19.1159	23.3236	28.2356	48.4769	15.1728	8.20995	10.8165	102586850	protein_coding		GO:0009507,GO:0005840,GO:0019843	chloroplast|ribosome|rRNA binding
LOC102586864	38.4847	25.0224	22.8175	20.1	28.3391	38.0619	16.8245	10.5903	14.5789	102586864	protein_coding		GO:0003700,GO:0009793,GO:0006355	DNA-binding transcription factor activity|embryo development ending in seed dormancy|regulation of transcription, DNA-templated
LOC102586872	2.57359	3.97508	4.12591	12.3827	10.9994	19.2724	15.6369	7.07801	10.3158	102586872	protein_coding		GO:0061630,GO:0009814,GO:0016567	ubiquitin protein ligase activity|defense response, incompatible interaction|protein ubiquitination
LOC102586877	1.52752	2.72925	1.41531	3.12099	2.71327	3.05381	6.39937	6.9086	4.91975	102586877	protein_coding		GO:0019898,GO:0005794,GO:0071561,GO:0044232,GO:0005628,GO:1990816,GO:0032120,GO:0045324,GO:0007005,GO:0045053,GO:0006623	extrinsic component of membrane|Golgi apparatus|nucleus-vacuole junction|organelle membrane contact site|prospore membrane|vacuole-mitochondrion membrane contact site|ascospore-type prospore membrane assembly|late endosome to vacuole transport|mitochondrion organization|protein retention in Golgi apparatus|protein targeting to vacuole
LOC102586881	0.0156075	0	0.0786018	0.327403	0.475525	1.2233	0.208948	0.0740079	0.0981339	102586881	protein_coding		GO:0016021,GO:0020037,GO:0005506,GO:0004497,GO:0016705,GO:0008395,GO:0010268,GO:0016131,GO:0040008,GO:0009741	integral component of membrane|heme binding|iron ion binding|monooxygenase activity|oxidoreductase activity, acting on paired donors, with incorporation or reduction of molecular oxygen|steroid hydroxylase activity|brassinosteroid homeostasis|brassinosteroid metabolic process|regulation of growth|response to brassinosteroid	sot00905	Brassinosteroid biosynthesis
LOC102586885	3.64252	4.41209	3.32249	7.7606	13.3356	15.6236	12.9716	16.1609	10.1301	102586885	protein_coding		GO:0016324,GO:0005829,GO:0005886,GO:0005089,GO:0009860,GO:2001108,GO:2000012,GO:0080092	apical plasma membrane|cytosol|plasma membrane|Rho guanyl-nucleotide exchange factor activity|pollen tube growth|positive regulation of Rho guanyl-nucleotide exchange factor activity|regulation of auxin polar transport|regulation of pollen tube growth
LOC102586916	6.99533	3.93851	2.61844	3.85455	4.36644	5.73417	7.14672	13.2507	7.16766	102586916	protein_coding		GO:0005634,GO:0003677,GO:0018024,GO:0046872,GO:0051571	nucleus|DNA binding|histone-lysine N-methyltransferase activity|metal ion binding|positive regulation of histone H3-K4 methylation
LOC102586917	112.281	70.837	90.6153	38.2729	76.2397	50.7001	42.2258	56.8115	46.2652	102586917	protein_coding		GO:0016021,GO:0016192	integral component of membrane|vesicle-mediated transport
LOC102586919	0	0	0.164923	0	0.0831457	0.0746144	0.969572	4.89144	1.75877	102586919	protein_coding
LOC102586933	3.19139	2.44065	1.13237	3.98491	19.852	11.7004	8.21637	19.5009	9.06398	102586933	protein_coding		GO:0005886,GO:0005524,GO:0004674,GO:0033160,GO:0046777,GO:0009409,GO:0050826,GO:0009625,GO:0002237	plasma membrane|ATP binding|protein serine/threonine kinase activity|positive regulation of protein import into nucleus, translocation|protein autophosphorylation|response to cold|response to freezing|response to insect|response to molecule of bacterial origin
LOC102586959	1.36722	0.0558667	0	3.20358	3.42848	1.16914	0.60839	0.752359	0.495274	102586959	protein_coding		GO:0009507,GO:0005634,GO:0003677,GO:0003700,GO:0043565,GO:0044212,GO:0042742,GO:0009816,GO:0010150,GO:0045893,GO:0031347,GO:2000022,GO:0009617,GO:0010200,GO:0042542,GO:0010193,GO:0009751	chloroplast|nucleus|DNA binding|DNA-binding transcription factor activity|sequence-specific DNA binding|transcription regulatory region DNA binding|defense response to bacterium|defense response to bacterium, incompatible interaction|leaf senescence|positive regulation of transcription, DNA-templated|regulation of defense response|regulation of jasmonic acid mediated signaling pathway|response to…
LOC102586963	50.5087	22.3666	19.0163	109.955	167.013	117.78	36.3028	22.9592	38.2555	102586963	protein_coding
LOC102586972	46.0427	54.2162	52.0151	65.9196	94.2616	110.294	41.5423	42.8008	38.0158	102586972	protein_coding		GO:0005737,GO:0005634,GO:0000724,GO:0006334,GO:0016444	cytoplasm|nucleus|double-strand break repair via homologous recombination|nucleosome assembly|somatic cell DNA recombination
LOC102586996	31.8237	14.3411	14.6291	13.5942	12.937	9.56161	28.5505	44.646	24.5459	102586996	protein_coding
LOC102587007	1.02809	1.07124	0.647202	3.58016	4.74204	4.86712	3.24977	6.40523	3.26204	102587007	protein_coding		GO:0005634,GO:0003700,GO:0008270,GO:0006355	nucleus|DNA-binding transcription factor activity|zinc ion binding|regulation of transcription, DNA-templated
LOC102587038	5.15006	5.95243	7.65743	4.96075	13.2004	17.8807	4.48283	4.30268	2.24872	102587038	protein_coding
LOC102587043	1.48208	0.940195	2.46311	17.6177	19.9061	21.3755	113.517	102.605	57.7373	102587043	protein_coding		GO:0008289,GO:0006952,GO:0006869,GO:0009607	lipid binding|defense response|lipid transport|response to biotic stimulus
LOC102587063	6.96933	9.5434	8.09332	10.975	20.0265	21.1102	8.14817	5.87075	10.01	102587063	non_coding
LOC102587088	33.3481	26.9766	17.2069	37.1285	44.0118	87.3486	27.3728	19.8763	27.9688	102587088	non_coding
LOC102587101	2.24697	0.403558	0.676709	0.0447416	0.780885	0.197301	3.74387	4.46011	0.993502	102587101	protein_coding		GO:0005634,GO:0005524,GO:0042802,GO:0004672,GO:0009585	nucleus|ATP binding|identical protein binding|protein kinase activity|red, far-red light phototransduction
LOC102587105	0.401	0.758414	0.384666	1.81208	1.60961	2.43643	1.14055	0.289747	0.480253	102587105	protein_coding		GO:0005576,GO:0016298,GO:0016042	extracellular region|lipase activity|lipid catabolic process
LOC102587126	0.74143	0.659277	0.735644	0.862223	1.39359	1.96667	0.410259	0.650671	0.429073	102587126	protein_coding		GO:0005829,GO:0005783,GO:0005615,GO:0005764,GO:0005773,GO:0004197,GO:0051603,GO:0009651	cytosol|endoplasmic reticulum|extracellular space|lysosome|vacuole|cysteine-type endopeptidase activity|proteolysis involved in cellular protein catabolic process|response to salt stress
LOC102587127	0.210828	0.0232598	0.254822	0.505439	0.0428229	0.211359	1.5198	1.21964	1.83375	102587127	protein_coding		GO:0005576,GO:0009505,GO:0009506,GO:0020037,GO:0046872,GO:0004601,GO:0042744,GO:0006979	extracellular region|plant-type cell wall|plasmodesma|heme binding|metal ion binding|peroxidase activity|hydrogen peroxide catabolic process|response to oxidative stress	sot00940	Phenylpropanoid biosynthesis
LOC102587128	5.21988	9.08516	7.07059	10.2187	23.3073	8.62605	7.39908	4.28176	6.19315	102587128	protein_coding		GO:0009507,GO:0051539,GO:0033741,GO:0009973,GO:0046872,GO:0045454,GO:0019344,GO:0000103,GO:0019419	chloroplast|4 iron, 4 sulfur cluster binding|adenylyl-sulfate reductase (glutathione) activity|adenylyl-sulfate reductase activity|metal ion binding|cell redox homeostasis|cysteine biosynthetic process|sulfate assimilation|sulfate reduction	sot00920	Sulfur metabolism
LOC102587129	10.1529	17.5644	17.7159	15.2525	26.6573	35.5934	13.9899	3.82732	10.8227	102587129	protein_coding
LOC102587138	267.085	251.868	527.707	84.0368	317.216	111.583	62.9068	31.1118	37.0047	102587138	protein_coding		GO:0010005,GO:0043622	cortical microtubule, transverse to long axis|cortical microtubule organization
LOC102587144	19.0875	18.7999	14.9837	21.2091	19.4345	19.5816	40.2971	51.7723	37.1444	102587144	protein_coding		GO:0005777,GO:0050660,GO:0016627,GO:0006631,GO:0048767	peroxisome|flavin adenine dinucleotide binding|oxidoreductase activity, acting on the CH-CH group of donors|fatty acid metabolic process|root hair elongation	sot00071,sot00280	Fatty acid degradation|Valine, leucine and isoleucine degradation
LOC102587155	48.7249	49.2311	48.3885	170.576	283.333	240.232	164.953	63.2214	94.9077	102587155	protein_coding		GO:0005199	structural constituent of cell wall
LOC102587163	1.02012	0.643117	0.346945	0.529356	2.46223	0.289781	8.79992	13.6321	4.34547	102587163	protein_coding		GO:0005634,GO:0003700,GO:0044212,GO:1900056,GO:0045893	nucleus|DNA-binding transcription factor activity|transcription regulatory region DNA binding|negative regulation of leaf senescence|positive regulation of transcription, DNA-templated
LOC102587164	0.212089	0.100281	0.320434	0	0.0615417	0.0276135	0.218414	0.646514	0.333384	102587164	protein_coding		GO:0016021,GO:0020037,GO:0005506,GO:0004497,GO:0016705	integral component of membrane|heme binding|iron ion binding|monooxygenase activity|oxidoreductase activity, acting on paired donors, with incorporation or reduction of molecular oxygen
LOC102587186	24.2389	3.80904	5.6554	2.69326	8.49477	2.0842	22.3317	17.7636	10.8541	102587186	protein_coding		GO:0009507,GO:0009941,GO:0031969,GO:0016021,GO:0005524,GO:0016301,GO:0005215,GO:0034599,GO:0007623,GO:0055072,GO:0010150,GO:0046467,GO:1901031,GO:0046686,GO:0009644,GO:0042542,GO:1990641,GO:0006979	chloroplast|chloroplast envelope|chloroplast membrane|integral component of membrane|ATP binding|kinase activity|transporter activity|cellular response to oxidative stress|circadian rhythm|iron ion homeostasis|leaf senescence|membrane lipid biosynthetic process|regulation of response to reactive oxygen species|response to cadmium ion|response to high light intensity|response to hydrogen peroxide|…
LOC102587189	151.338	178.848	188.286	77.8226	82.1401	71.4174	53.4747	73.2872	78.3069	102587189	protein_coding		GO:0005829,GO:0005769,GO:0055037,GO:0005802,GO:0032266,GO:0007032,GO:0001881,GO:0042147	cytosol|early endosome|recycling endosome|trans-Golgi network|phosphatidylinositol-3-phosphate binding|endosome organization|receptor recycling|retrograde transport, endosome to Golgi
LOC102587193	58.8712	55.8615	53.0097	73.6201	82.3145	111.929	51.425	37.6816	43.2649	102587193	protein_coding		GO:0009507,GO:0031972,GO:0005507,GO:0010038	chloroplast|chloroplast intermembrane space|copper ion binding|response to metal ion
LOC102587194	1.43713	1.78908	1.07586	5.84901	4.83226	3.45145	9.17992	10.5074	6.67534	102587194	protein_coding		GO:0005886,GO:0046872,GO:0061630,GO:0009630,GO:0016567,GO:0048364	plasma membrane|metal ion binding|ubiquitin protein ligase activity|gravitropism|protein ubiquitination|root development
LOC102587200	6.94418	10.2845	12.1925	9.41982	18.029	7.06758	3.42258	4.81748	4.58708	102587200	protein_coding		GO:0004364,GO:0009734	glutathione transferase activity|auxin-activated signaling pathway	sot00480	Glutathione metabolism
LOC102587228	0.735545	0.668938	0.290338	2.35318	1.81706	2.29192	0.747242	0.471326	0.468731	102587228	protein_coding		GO:0016021,GO:0005886	integral component of membrane|plasma membrane
LOC102587258	1.65404	2.79549	2.19769	5.30828	14.0819	16.101	1.84832	2.77013	1.88084	102587258	protein_coding		GO:0005509	calcium ion binding	sot04626	Plant-pathogen interaction
LOC102587270	0.554475	1.22346	0.793635	1.77823	6.44624	5.63852	2.47938	2.46316	1.71258	102587270	protein_coding		GO:0005737,GO:0005886,GO:0009506,GO:0010118	cytoplasm|plasma membrane|plasmodesma|stomatal movement
LOC102587276	2.15533	1.36909	1.09642	2.153	2.52059	2.14291	0.784706	0.640051	0.889769	102587276	protein_coding
LOC102587294	8.92211	4.69296	3.9617	4.82653	7.44678	6.31047	14.6816	25.0505	10.6206	102587294	protein_coding		GO:0005789,GO:0016021,GO:0005886,GO:0009884,GO:0000155,GO:0004673,GO:0043424,GO:0071215,GO:0070417,GO:0016036,GO:0071329,GO:0009736,GO:0042742,GO:0010150,GO:0034757,GO:0009116,GO:0010087,GO:0006470,GO:0010271,GO:0009909,GO:0048509,GO:0010029,GO:0048831,GO:0009409,GO:0006970,GO:0009651,GO:0009414,GO:0080117	endoplasmic reticulum membrane|integral component of membrane|plasma membrane|cytokinin receptor activity|phosphorelay sensor kinase activity|protein histidine kinase activity|protein histidine kinase binding|cellular response to abscisic acid stimulus|cellular response to cold|cellular response to phosphate starvation|cellular response to sucrose stimulus|cytokinin-activated signaling pathway|de…	sot04075	Plant hormone signal transduction
LOC102587301	0.0109116	0	0	0.0980977	0.299205	0.338117	0.314634	0.910634	0.0914768	102587301	protein_coding		GO:0005634,GO:0003677,GO:0003700,GO:0007275	nucleus|DNA binding|DNA-binding transcription factor activity|multicellular organism development
LOC102587306	1.74596	0.770499	1.02809	3.64912	7.09271	4.67579	1.85334	1.1718	0.703711	102587306	protein_coding
LOC102587309	0.683952	0.498021	0.537339	3.93529	2.25055	6.34562	6.47998	3.50262	3.94205	102587309	protein_coding		GO:0005634,GO:0003700,GO:0043565,GO:0008283,GO:0010229,GO:0031347,GO:0010029,GO:0006355,GO:0009737,GO:0009735,GO:0009739	nucleus|DNA-binding transcription factor activity|sequence-specific DNA binding|cell proliferation|inflorescence development|regulation of defense response|regulation of seed germination|regulation of transcription, DNA-templated|response to abscisic acid|response to cytokinin|response to gibberellin
LOC102587322	0.0952766	1.1913	0.703746	3.64831	3.28991	10.7384	5.06941	1.14452	2.72906	102587322	protein_coding		GO:0051087	chaperone binding
LOC102587342	38.8216	7.4547	5.04545	49.0621	63.5916	36.2342	24.2483	13.5992	14.4646	102587342	protein_coding		GO:0005737,GO:0005739,GO:0005634,GO:0016787,GO:0046872	cytoplasm|mitochondrion|nucleus|hydrolase activity|metal ion binding
LOC102587359	0.0340528	0.0751383	0	0.714334	0.518755	2.51385	1.85861	2.58355	0.678016	102587359	protein_coding
LOC102587374	32.4396	37.4758	42.5106	19.4257	20.6555	18.3039	17.0095	19.6104	18.4656	102587374	protein_coding
LOC102587397	0.0163739	0.00903234	0.0412306	0.106315	0.507189	0.529762	0.961141	1.01711	0.471866	102587397	protein_coding		GO:0005634,GO:0008289,GO:0043565,GO:0006355	nucleus|lipid binding|sequence-specific DNA binding|regulation of transcription, DNA-templated
LOC102587402	1.81489	3.29903	2.29807	11.2229	7.82915	15.2646	12.2821	5.73725	8.47699	102587402	protein_coding		GO:0005737,GO:0005634,GO:0005886,GO:0005524,GO:0016301,GO:0004674,GO:0006468	cytoplasm|nucleus|plasma membrane|ATP binding|kinase activity|protein serine/threonine kinase activity|protein phosphorylation
LOC102587413	74.0441	117.146	120.775	68.7404	54.5456	46.8969	43.0437	28.1709	50.879	102587413	protein_coding		GO:0020037,GO:0046872,GO:0019825,GO:0005344,GO:0015671,GO:0009733,GO:0001666	heme binding|metal ion binding|oxygen binding|oxygen carrier activity|oxygen transport|response to auxin|response to hypoxia
LOC102587417	0.244789	0.206521	0.290069	1.09317	1.46238	4.52755	1.83876	1.14709	0.860106	102587417	protein_coding
LOC102587419	61.4579	37.0183	42.6007	113.248	199.341	114.243	166.927	151.599	160.984	102587419	protein_coding		GO:0005789,GO:0016021,GO:0005506,GO:0016491,GO:0016126	endoplasmic reticulum membrane|integral component of membrane|iron ion binding|oxidoreductase activity|sterol biosynthetic process	sot00100	Steroid biosynthesis
LOC102587421	15.1689	20.292	21.1929	21.9956	37.5343	43.94	14.732	13.8397	14.5387	102587421	protein_coding		GO:0005737,GO:0004113,GO:0009187,GO:0006388	cytoplasm|2',3'-cyclic-nucleotide 3'-phosphodiesterase activity|cyclic nucleotide metabolic process|tRNA splicing, via endonucleolytic cleavage and ligation
LOC102587422	7.00503	16.4011	13.6349	3.35247	3.95744	3.69507	4.80154	4.44311	4.05987	102587422	protein_coding		GO:0003993	acid phosphatase activity
LOC102587424	0.207154	0.301265	0.40782	0.818314	0.306013	0.231705	3.68482	2.02708	2.23991	102587424	protein_coding				sot04626	Plant-pathogen interaction
LOC102587453	1.47073	1.28	0.747198	1.9129	1.5287	2.24448	3.42003	4.90016	3.3672	102587453	protein_coding		GO:0005768,GO:0010008,GO:0005739,GO:0000285,GO:0005524,GO:0046872,GO:0010256,GO:0046854,GO:0009555,GO:0090332,GO:0007033	endosome|endosome membrane|mitochondrion|1-phosphatidylinositol-3-phosphate 5-kinase activity|ATP binding|metal ion binding|endomembrane system organization|phosphatidylinositol phosphorylation|pollen development|stomatal closure|vacuole organization	sot00562,sot04070,sot04145	Inositol phosphate metabolism|Phosphatidylinositol signaling system|Phagosome
LOC102587455	48.399	30.7293	35.3447	22.6545	18.1008	19.6577	31.3329	37.4128	34.7739	102587455	protein_coding		GO:0009507,GO:0009570,GO:0005737,GO:0005739,GO:0005524,GO:0046872,GO:0004642,GO:0006189,GO:0006541,GO:0055046,GO:0009555	chloroplast|chloroplast stroma|cytoplasm|mitochondrion|ATP binding|metal ion binding|phosphoribosylformylglycinamidine synthase activity|'de novo' IMP biosynthetic process|glutamine metabolic process|microgametogenesis|pollen development	sot00230	Purine metabolism
LOC102587467	12.1699	12.8792	12.5772	9.60973	22.1438	25.5116	10.1909	4.16957	4.95398	102587467	protein_coding		GO:0005618,GO:0005576,GO:0045330,GO:0004857,GO:0030599,GO:0042545,GO:0045490	cell wall|extracellular region|aspartyl esterase activity|enzyme inhibitor activity|pectinesterase activity|cell wall modification|pectin catabolic process	sot00040	Pentose and glucuronate interconversions
LOC102587483	46.1835	78.7277	58.1253	113.422	64.352	174.681	47.9986	29.5218	46.2582	102587483	protein_coding		GO:0005618,GO:0022626,GO:0022627,GO:0009506,GO:0042788,GO:0005840,GO:0046872,GO:0003735,GO:0000028,GO:0006412	cell wall|cytosolic ribosome|cytosolic small ribosomal subunit|plasmodesma|polysomal ribosome|ribosome|metal ion binding|structural constituent of ribosome|ribosomal small subunit assembly|translation	sot03010	Ribosome
LOC102587485	0	0	0	0	0	0	0.220084	0.050669	0.0671867	102587485	protein_coding
LOC102587505	0.171	0.0857533	0	0.0776429	0.0947266	0.0566713	0.672376	3.53824	1.05889	102587505	protein_coding		GO:0016758,GO:0050404,GO:0009690,GO:0006486	transferase activity, transferring hexosyl groups|zeatin O-beta-D-xylosyltransferase activity|cytokinin metabolic process|protein glycosylation	sot00908	Zeatin biosynthesis
LOC102587520	0.471644	0.883379	0.364576	1.26001	2.20561	5.55804	2.43983	0.572114	1.08046	102587520	protein_coding		GO:0016021,GO:0046872,GO:0016740,GO:0031625,GO:0016567	integral component of membrane|metal ion binding|transferase activity|ubiquitin protein ligase binding|protein ubiquitination
LOC102587523	14.5687	11.9683	20.1373	26.464	50.0327	54.1321	18.1423	16.5797	13.9987	102587523	non_coding
LOC102587531	0.190905	0.0123893	0	0.0336527	0.136858	0	8.39588	7.74244	1.67106	102587531	protein_coding		GO:0005634,GO:0070063,GO:0006354,GO:0048511	nucleus|RNA polymerase binding|DNA-templated transcription, elongation|rhythmic process
LOC102587542	0.655937	15.5137	3.34469	21.0492	10.5753	37.2884	8.52814	2.87706	5.06942	102587542	protein_coding		GO:0000786,GO:0005634,GO:0003677,GO:0046982	nucleosome|nucleus|DNA binding|protein heterodimerization activity
LOC102587546	0.341449	0.313923	0.630515	4.1498	5.23048	4.56413	3.57491	1.80798	2.83271	102587546	protein_coding		GO:0005634,GO:0003677,GO:0009299,GO:0007275,GO:0090698,GO:0009416	nucleus|DNA binding|mRNA transcription|multicellular organism development|post-embryonic plant morphogenesis|response to light stimulus
LOC102587549	1.04825	5.05554	2.00105	20.7828	5.07963	22.9195	38.595	28.6875	19.1139	102587549	protein_coding		GO:0048046,GO:0005618,GO:0009505,GO:0005773,GO:0004565,GO:0030246,GO:0005975	apoplast|cell wall|plant-type cell wall|vacuole|beta-galactosidase activity|carbohydrate binding|carbohydrate metabolic process
LOC102587563	1.76542	1.94772	2.84509	1.68513	3.94447	3.93305	1.05044	0.446469	1.06891	102587563	non_coding
LOC102587576	2.84446	2.93095	2.13525	5.92401	14.008	11.5679	8.37331	14.7858	4.47121	102587576	protein_coding		GO:0005634,GO:0003677,GO:0003700,GO:0006952,GO:0009873	nucleus|DNA binding|DNA-binding transcription factor activity|defense response|ethylene-activated signaling pathway
LOC102587577	3.06685	2.56604	4.75792	8.35789	12.166	11.865	5.83968	5.87553	4.86393	102587577	protein_coding		GO:0005634,GO:0009506,GO:0003677,GO:0003700,GO:0009734	nucleus|plasmodesma|DNA binding|DNA-binding transcription factor activity|auxin-activated signaling pathway
LOC102587584	144.419	115.713	151.698	70.5721	98.0994	77.192	69.9005	109.039	82.6937	102587584	protein_coding		GO:0005739,GO:0000175,GO:0003676	mitochondrion|3'-5'-exoribonuclease activity|nucleic acid binding	sot03008	Ribosome biogenesis in eukaryotes
LOC102587595	0.326361	0.257187	0.30524	0.512297	0.923322	0.956056	0.264073	0.0663232	0.171002	102587595	protein_coding
LOC102587604	197.68	131.967	119.035	94.0028	63.2291	121.141	62.2262	43.579	53.8157	102587604	protein_coding		GO:0005829,GO:0005759,GO:0005739,GO:0070469,GO:0000035,GO:0000036,GO:0050897,GO:0046872,GO:0031177,GO:0009245,GO:0055114	cytosol|mitochondrial matrix|mitochondrion|respiratory chain|acyl binding|acyl carrier activity|cobalt ion binding|metal ion binding|phosphopantetheine binding|lipid A biosynthetic process|oxidation-reduction process	sot00061,sot00190	Fatty acid biosynthesis|Oxidative phosphorylation
LOC102587608	2.31732	2.23876	2.19529	1.26376	1.42479	1.25576	3.59898	3.04109	2.28401	102587608	protein_coding
LOC102587611	482.615	278.884	167.776	206.969	125.281	150.529	66.9586	60.0781	82.2798	102587611	protein_coding
LOC102587635	3.1744	3.99373	2.32789	5.0346	3.84604	7.81643	2.89627	1.98058	2.45115	102587635	protein_coding
LOC102587636	3.25849	3.02175	2.79749	3.50485	3.53729	3.49002	7.33224	9.63568	7.07135	102587636	protein_coding		GO:0005789,GO:0005768,GO:0005794,GO:0000139,GO:0016021,GO:0005886,GO:0005802,GO:0005524,GO:0000287,GO:0005548,GO:0004012,GO:0048194,GO:0045332,GO:0048364,GO:0048367	endoplasmic reticulum membrane|endosome|Golgi apparatus|Golgi membrane|integral component of membrane|plasma membrane|trans-Golgi network|ATP binding|magnesium ion binding|phospholipid transporter activity|phospholipid-translocating ATPase activity|Golgi vesicle budding|phospholipid translocation|root development|shoot system development
LOC102587639	1239.14	24.7902	31.4139	7.71939	25.0339	7.62083	32.1184	11.5004	10.2162	102587639	protein_coding		GO:0005737	cytoplasm	sot04141	Protein processing in endoplasmic reticulum
LOC102587655	1.75126	0.504025	0.738162	0.798622	0.869948	1.18838	1.79368	2.72592	1.88507	102587655	protein_coding		GO:0003677,GO:0016491,GO:0051568	DNA binding|oxidoreductase activity|histone H3-K4 methylation
LOC102587656	1.3733	0.575359	1.20814	1.02452	1.85373	1.42588	0.501254	0.593494	0.582939	102587656	non_coding
LOC102587662	30.4202	34.6056	33.2615	24.6137	21.7291	28.587	7.34451	9.48824	7.1195	102587662	protein_coding		GO:0005739,GO:1990904,GO:0005524,GO:0005507,GO:0003690,GO:0034336,GO:0003723,GO:0003697,GO:0009631,GO:0080156,GO:0060567,GO:0009409,GO:0006970,GO:0009651,GO:0009414,GO:0009845	mitochondrion|ribonucleoprotein complex|ATP binding|copper ion binding|double-stranded DNA binding|misfolded RNA binding|RNA binding|single-stranded DNA binding|cold acclimation|mitochondrial mRNA modification|negative regulation of DNA-templated transcription, termination|response to cold|response to osmotic stress|response to salt stress|response to water deprivation|seed germination
LOC102587676	0.0132869	0.13193	0.187361	0.26545	0.458796	0.980864	0.136831	0.0252015	0.11139	102587676	non_coding
LOC102587681	3.39788	3.69639	1.76858	4.94908	4.9353	6.42709	15.0524	12.8807	9.94624	102587681	protein_coding		GO:0005886,GO:0009738,GO:0071470,GO:0009787	plasma membrane|abscisic acid-activated signaling pathway|cellular response to osmotic stress|regulation of abscisic acid-activated signaling pathway
LOC102587682	2.08055	1.35264	3.55502	2.78343	7.39545	5.07905	34.9701	9.90081	7.20271	102587682	protein_coding
LOC102587694	5.82463	8.84069	8.00968	19.197	26.8851	20.6061	34.5172	25.9241	24.9636	102587694	protein_coding		GO:0016021,GO:0016020,GO:0005886,GO:0015079,GO:0006813	integral component of membrane|membrane|plasma membrane|potassium ion transmembrane transporter activity|potassium ion transport
LOC102587704	1.18922	0.9116	0.723358	1.63534	1.35677	1.42166	3.1969	3.72032	2.47627	102587704	protein_coding		GO:0005768,GO:0005886,GO:0006952,GO:0006897,GO:1900150,GO:0030100,GO:0009620,GO:0009863	endosome|plasma membrane|defense response|endocytosis|regulation of defense response to fungus|regulation of endocytosis|response to fungus|salicylic acid mediated signaling pathway
LOC102587721	395.895	337.849	379.105	348.114	428.216	620.984	146.554	125.545	182.964	102587721	protein_coding
LOC102587732	164.066	40.1519	41.3501	31.4059	34.1965	34.5321	32.2764	31.7933	27.3701	102587732	protein_coding
LOC102587736	73.2906	54.9379	60.1752	42.8729	38.0373	37.4689	62.5839	80.9603	63.5925	102587736	protein_coding		GO:0015030,GO:0005634,GO:0005681,GO:0005687,GO:0046540,GO:0003723,GO:0070417,GO:0006346,GO:0000398,GO:0009409,GO:0008380,GO:0009845,GO:0000244	Cajal body|nucleus|spliceosomal complex|U4 snRNP|U4/U6 x U5 tri-snRNP complex|RNA binding|cellular response to cold|methylation-dependent chromatin silencing|mRNA splicing, via spliceosome|response to cold|RNA splicing|seed germination|spliceosomal tri-snRNP complex assembly	sot03040	Spliceosome
LOC102587740	0.0319071	0.140808	0.112482	3.20319	2.47895	0.101779	8.49393	6.20319	4.91517	102587740	protein_coding		GO:0005829,GO:0009506,GO:0005773,GO:0004190,GO:0004175,GO:0006629,GO:0030163,GO:0006508,GO:0009735,GO:0009651	cytosol|plasmodesma|vacuole|aspartic-type endopeptidase activity|endopeptidase activity|lipid metabolic process|protein catabolic process|proteolysis|response to cytokinin|response to salt stress
LOC102587747	0.619241	0.287657	0.525236	1.49759	3.07828	4.2773	3.52416	7.35626	1.74185	102587747	protein_coding		GO:0016021,GO:0005886	integral component of membrane|plasma membrane
LOC102587767	12.7397	9.82877	6.4046	9.00018	7.86113	8.46748	16.7755	21.6494	16.6586	102587767	protein_coding
LOC102587769	5.54401	4.68026	3.64662	10.539	9.32705	8.90127	23.691	29.7774	17.3682	102587769	protein_coding		GO:0005634,GO:0003677,GO:0009734,GO:0006355	nucleus|DNA binding|auxin-activated signaling pathway|regulation of transcription, DNA-templated
LOC102587772	1.19059	2.74255	2.45111	9.26611	4.81004	18.2795	12.5708	4.2683	8.2949	102587772	protein_coding		GO:0016567	protein ubiquitination
LOC102587783	0.985383	0.996541	2.39856	11.9758	9.75727	32.1805	9.38658	2.64775	8.51909	102587783	non_coding
LOC102587791	0.468761	0.15515	0	1.06137	1.14257	0.868682	0.49883	0.326007	0.327487	102587791	protein_coding		GO:0008810,GO:0030245,GO:0009835	cellulase activity|cellulose catabolic process|fruit ripening
LOC102587796	0.485008	0.498187	0.336906	1.3365	1.10403	4.29834	1.30895	0.697874	0.963933	102587796	protein_coding		GO:0005634	nucleus
LOC102587798	0.154978	0.102589	0.168587	0.470624	0.755493	0.689274	1.48747	0.705483	0.565177	102587798	protein_coding		GO:0005737,GO:0005856,GO:0008017,GO:0051513	cytoplasm|cytoskeleton|microtubule binding|regulation of monopolar cell growth
LOC102587800	0.833056	0.373691	0.599342	1.46313	3.06807	4.60546	2.22487	1.34567	1.29509	102587800	protein_coding
LOC102587805	6.33848	6.49461	3.27035	28.4147	25.2617	19.955	11.1214	10.8308	13.4325	102587805	protein_coding		GO:0061630,GO:0009814,GO:0016567	ubiquitin protein ligase activity|defense response, incompatible interaction|protein ubiquitination
LOC102587847	39.4846	31.8901	39.7118	36.5544	53.4277	41.7812	18.4556	11.5681	19.0832	102587847	protein_coding
LOC102587852	0	0.0147738	0	0	0.0815985	0.0366129	0.399918	1.46044	0.126296	102587852	protein_coding		GO:0016021,GO:0005886,GO:0035673,GO:1904680,GO:0015333	integral component of membrane|plasma membrane|oligopeptide transmembrane transporter activity|peptide transmembrane transporter activity|peptide:proton symporter activity
LOC102587855	4.5536	1.95417	1.39357	2.77172	5.16502	1.50345	8.25925	9.05506	6.58821	102587855	protein_coding		GO:0005634,GO:0003700,GO:0008289,GO:0043565,GO:0043481,GO:0042335,GO:0009827,GO:0048364,GO:0048765	nucleus|DNA-binding transcription factor activity|lipid binding|sequence-specific DNA binding|anthocyanin accumulation in tissues in response to UV light|cuticle development|plant-type cell wall modification|root development|root hair cell differentiation
LOC102587875	0.341378	1.56301	0.911192	6.47916	3.34566	8.07372	8.63073	3.14038	4.09614	102587875	protein_coding		GO:0016021,GO:0005886,GO:0015171,GO:0003333	integral component of membrane|plasma membrane|amino acid transmembrane transporter activity|amino acid transmembrane transport
LOC102587878	63.8766	5.87171	7.13645	8.86062	8.97515	13.793	92.6103	93.0118	39.4309	102587878	protein_coding		GO:0005524,GO:0016887,GO:0005215,GO:0009624	ATP binding|ATPase activity|transporter activity|response to nematode
LOC102587893	7.44325	8.19945	9.56951	19.4303	21.3076	33.4981	40.1786	29.2379	22.7874	102587893	protein_coding		GO:0005634,GO:0003700,GO:0043565,GO:0003712,GO:0009740,GO:0042538,GO:0009867,GO:0009938,GO:0010187,GO:2000377,GO:2000033,GO:0009737,GO:0009723,GO:0009863	nucleus|DNA-binding transcription factor activity|sequence-specific DNA binding|transcription coregulator activity|gibberellic acid mediated signaling pathway|hyperosmotic salinity response|jasmonic acid mediated signaling pathway|negative regulation of gibberellic acid mediated signaling pathway|negative regulation of seed germination|regulation of reactive oxygen species metabolic process|regul…	sot04075	Plant hormone signal transduction
LOC102587896	0.988351	0.597129	0.616259	1.69248	2.03142	3.61379	2.24163	1.17164	1.82485	102587896	protein_coding		GO:0032580,GO:0016021,GO:0016020,GO:0050378,GO:0005975	Golgi cisterna membrane|integral component of membrane|membrane|UDP-glucuronate 4-epimerase activity|carbohydrate metabolic process	sot00053,sot00520	Ascorbate and aldarate metabolism|Amino sugar and nucleotide sugar metabolism
LOC102587901	58.2397	17.8912	26.0157	15.2276	19.5245	19.5412	6.89436	6.73513	8.39033	102587901	protein_coding		GO:0005829,GO:0005634,GO:0005886,GO:0005096,GO:0046872,GO:0005543,GO:0009738,GO:0006952,GO:0009789,GO:1902479,GO:0043547,GO:1901002,GO:0009651	cytosol|nucleus|plasma membrane|GTPase activator activity|metal ion binding|phospholipid binding|abscisic acid-activated signaling pathway|defense response|positive regulation of abscisic acid-activated signaling pathway|positive regulation of defense response to bacterium, incompatible interaction|positive regulation of GTPase activity|positive regulation of response to salt stress|response to s…
LOC102587907	626.481	577.626	601.66	392.946	421.079	309.193	259.498	393.614	390.116	102587907	protein_coding
LOC102587911	2.81281	5.1335	4.82056	11.0433	11.0784	14.1569	12.5162	9.2701	10.39	102587911	protein_coding		GO:0005737,GO:0005886,GO:0009506,GO:0010118	cytoplasm|plasma membrane|plasmodesma|stomatal movement
LOC102587932	1260.4	523.786	857.611	198.054	635.033	256.962	271.882	920.233	418.23	102587932	protein_coding		GO:0005737,GO:0005634	cytoplasm|nucleus	sot04120	Ubiquitin mediated proteolysis
LOC102587936	796.543	569.159	516.842	558.502	392.553	562.644	222.751	180.767	209.665	102587936	protein_coding
LOC102587946	13.7704	6.45838	4.55077	18.5042	24.4789	14.9849	5.68455	4.39658	5.26991	102587946	protein_coding		GO:0005634,GO:0003700,GO:0043565,GO:0044212,GO:0030154,GO:0009733,GO:0046686,GO:0010200,GO:0009409,GO:0009723,GO:0009753,GO:0009651,GO:0009414	nucleus|DNA-binding transcription factor activity|sequence-specific DNA binding|transcription regulatory region DNA binding|cell differentiation|response to auxin|response to cadmium ion|response to chitin|response to cold|response to ethylene|response to jasmonic acid|response to salt stress|response to water deprivation
LOC102587953	0.111354	0.353201	0.280398	0.145994	0.134294	0.0380573	0.766886	0.607223	0.590752	102587953	protein_coding
LOC102587956	10.9524	4.77291	3.36462	1.3858	2.70662	2.14609	0.563947	0.311604	0.478223	102587956	protein_coding		GO:0005737,GO:0005634,GO:0006334	cytoplasm|nucleus|nucleosome assembly
LOC102587960	5.10981	8.86053	6.93367	21.4889	26.1092	54.2186	28.0394	17.1875	18.2017	102587960	protein_coding		GO:0016021,GO:0005886,GO:0005524,GO:0004672	integral component of membrane|plasma membrane|ATP binding|protein kinase activity
LOC102587961	3.99686	1.96818	2.53328	3.11612	2.58401	2.65649	6.76637	6.88757	3.88198	102587961	protein_coding
LOC102587986	294.264	504.547	484.982	392.374	331.397	462.398	134.475	188.487	208.881	102587986	protein_coding		GO:0005759,GO:0005739,GO:0005524,GO:0051087,GO:0005507,GO:0046872,GO:0051082,GO:0051085,GO:0009408	mitochondrial matrix|mitochondrion|ATP binding|chaperone binding|copper ion binding|metal ion binding|unfolded protein binding|chaperone cofactor-dependent protein refolding|response to heat
LOC102588004	12.3711	8.20131	5.17254	10.2873	8.01266	9.37326	15.5241	25.2204	16.8108	102588004	protein_coding
LOC102588007	7.16866	3.38371	2.90308	2.51001	5.44155	5.35469	1.29383	1.71714	1.81999	102588007	protein_coding
LOC102588008	0.0349226	0.744889	0.492451	0.430245	0.508361	0.413762	0.0839158	0.0331193	0.085392	102588008	protein_coding		GO:0005737,GO:0005634,GO:0005524,GO:0009931,GO:0004683,GO:0004674,GO:0009738,GO:0016036,GO:0035556,GO:0018105,GO:0006468,GO:0046898,GO:0009416	cytoplasm|nucleus|ATP binding|calcium-dependent protein serine/threonine kinase activity|calmodulin-dependent protein kinase activity|protein serine/threonine kinase activity|abscisic acid-activated signaling pathway|cellular response to phosphate starvation|intracellular signal transduction|peptidyl-serine phosphorylation|protein phosphorylation|response to cycloheximide|response to light stimul…
LOC102588033	3.64826	4.87642	3.76296	13.2106	18.6504	12.1968	9.89836	6.7534	7.79331	102588033	protein_coding		GO:0016787,GO:0016042	hydrolase activity|lipid catabolic process
LOC102588049	0.199185	0.260957	0.150469	0.130574	0.0189647	0.0170188	0.717936	0.425024	0.352237	102588049	protein_coding
LOC102588064	0.0279309	0.431412	0.309461	0.39061	0.113465	0.432748	0	0	0	102588064	protein_coding		GO:0044732,GO:0005816,GO:0005525,GO:0003924,GO:0034613,GO:0006886,GO:0010973,GO:0032482,GO:0031028	mitotic spindle pole body|spindle pole body|GTP binding|GTPase activity|cellular protein localization|intracellular protein transport|positive regulation of division septum assembly|Rab protein signal transduction|septation initiation signaling
LOC102588078	17.6086	3.29413	5.62922	1.49129	6.47939	1.08151	0.0657017	0.0242019	0.187201	102588078	protein_coding		GO:0005634,GO:0003677,GO:0003700,GO:0007623,GO:0042753	nucleus|DNA binding|DNA-binding transcription factor activity|circadian rhythm|positive regulation of circadian rhythm
LOC102588079	0.299634	0.20814	0.335334	1.14181	1.71313	2.23522	1.1657	0.799862	1.12806	102588079	protein_coding		GO:0005783,GO:0016021,GO:0005886,GO:0010329,GO:0010315,GO:0010252,GO:0009926,GO:0009734	endoplasmic reticulum|integral component of membrane|plasma membrane|auxin efflux transmembrane transporter activity|auxin efflux|auxin homeostasis|auxin polar transport|auxin-activated signaling pathway
LOC102588082	2.43213	1.79482	1.66476	2.63709	2.6811	2.27579	6.32683	6.45153	4.8286	102588082	protein_coding		GO:0005737,GO:0005829,GO:0012505,GO:0019898,GO:0043291,GO:0045022,GO:0015031,GO:0043254,GO:0007035	cytoplasm|cytosol|endomembrane system|extrinsic component of membrane|RAVE complex|early endosome to late endosome transport|protein transport|regulation of protein complex assembly|vacuolar acidification
LOC102588090	2.23674	0.994834	1.08517	2.10564	2.31918	2.11323	3.83503	7.98517	3.75523	102588090	protein_coding
LOC102588093	0.606712	0.482564	0.525829	3.19941	3.0522	1.94175	0.348728	0.93667	1.44902	102588093	protein_coding		GO:0005634,GO:0003700,GO:0043565,GO:0009738,GO:0009740,GO:0009788,GO:0009938,GO:0045893,GO:0009737,GO:0009739	nucleus|DNA-binding transcription factor activity|sequence-specific DNA binding|abscisic acid-activated signaling pathway|gibberellic acid mediated signaling pathway|negative regulation of abscisic acid-activated signaling pathway|negative regulation of gibberellic acid mediated signaling pathway|positive regulation of transcription, DNA-templated|response to abscisic acid|response to gibberellin	sot04016,sot04626	MAPK signaling pathway - plant|Plant-pathogen interaction
LOC102588102	515.778	278.807	375.761	155.586	183.459	126.908	96.112	157.401	151.576	102588102	protein_coding		GO:0005789,GO:0016021,GO:0005634,GO:0003677,GO:0003700,GO:0030968,GO:0002376,GO:0010200	endoplasmic reticulum membrane|integral component of membrane|nucleus|DNA binding|DNA-binding transcription factor activity|endoplasmic reticulum unfolded protein response|immune system process|response to chitin
LOC102588104	17.4958	15.3638	14.0265	18.6911	14.1915	13.5379	27.1643	34.9729	34.0511	102588104	protein_coding		GO:0005737,GO:0005844,GO:0003729,GO:0009738,GO:0010150,GO:0009737,GO:0009753,GO:0009751	cytoplasm|polysome|mRNA binding|abscisic acid-activated signaling pathway|leaf senescence|response to abscisic acid|response to jasmonic acid|response to salicylic acid
LOC102588119	0.604478	0.80634	0.564568	2.33295	1.75799	1.77293	3.53695	4.32033	3.24789	102588119	protein_coding		GO:0005829,GO:0051537,GO:0010293,GO:0004031,GO:0009055,GO:0071949,GO:0050302,GO:0005506,GO:0031625,GO:0009688,GO:0009851	cytosol|2 iron, 2 sulfur cluster binding|abscisic aldehyde oxidase activity|aldehyde oxidase activity|electron transfer activity|FAD binding|indole-3-acetaldehyde oxidase activity|iron ion binding|ubiquitin protein ligase binding|abscisic acid biosynthetic process|auxin biosynthetic process	sot00906	Carotenoid biosynthesis
LOC102588127	115.109	161.99	120.172	253.044	156.893	428.445	134.626	98.3771	137.269	102588127	protein_coding		GO:0005840,GO:0003735,GO:0006414	ribosome|structural constituent of ribosome|translational elongation	sot03010	Ribosome
LOC102588130	0	0.0501546	0	0.227055	0.323183	0.165727	3.41756	2.60833	1.31008	102588130	protein_coding		GO:0016021,GO:0005886,GO:0009506,GO:0005773,GO:0015250,GO:0009414	integral component of membrane|plasma membrane|plasmodesma|vacuole|water channel activity|response to water deprivation
LOC102588142	2.00993	1.70179	0.800368	3.03497	6.02885	6.56045	2.31054	1.46285	1.42051	102588142	protein_coding
LOC102588152	0.0926928	0.119309	0.0933629	0.709875	0.407931	1.07006	0.445465	1.01092	0.259029	102588152	protein_coding
LOC102588157	19.7027	34.3665	3.77119	50.0311	99.6752	303.25	77.3366	65.6022	54.9947	102588157	protein_coding		GO:0005634,GO:0003677,GO:0046983,GO:0000977,GO:0043565,GO:0000982,GO:0008134,GO:0044212,GO:0030154,GO:0009553,GO:0010582,GO:0048437,GO:0048449,GO:0048457,GO:0048459,GO:0080060,GO:0010022,GO:0007275,GO:0048481,GO:0045944,GO:0045893,GO:0048509,GO:0048316,GO:0080112,GO:0010094,GO:0010093,GO:0048833,GO:0048455	nucleus|DNA binding|protein dimerization activity|RNA polymerase II regulatory region sequence-specific DNA binding|sequence-specific DNA binding|transcription factor activity, RNA polymerase II proximal promoter sequence-specific DNA binding|transcription factor binding|transcription regulatory region DNA binding|cell differentiation|embryo sac development|floral meristem determinacy|floral orga…
LOC102588159	11.2326	5.30105	4.2093	9.06961	16.7615	5.80979	47.3407	130.799	51.7859	102588159	protein_coding		GO:0048046,GO:0004565,GO:0005975	apoplast|beta-galactosidase activity|carbohydrate metabolic process
LOC102588200	42.024	42.7645	31.4559	59.805	50.1821	111.009	39.0778	28.4801	38.5587	102588200	protein_coding
LOC102588201	80.0166	20.3908	25.0452	15.6074	14.4204	19.8154	20.1342	34.4447	22.9829	102588201	protein_coding		GO:0005694,GO:0035101,GO:0042393,GO:0031491,GO:0006281,GO:0006260,GO:0034724,GO:0032968,GO:0006368	chromosome|FACT complex|histone binding|nucleosome binding|DNA repair|DNA replication|DNA replication-independent nucleosome organization|positive regulation of transcription elongation from RNA polymerase II promoter|transcription elongation from RNA polymerase II promoter
LOC102588219	1.15487	1.58923	1.46341	4.34158	4.31316	6.88106	8.8239	4.99334	4.65873	102588219	protein_coding		GO:0009507,GO:0003866,GO:0009073,GO:0009423,GO:0009635	chloroplast|3-phosphoshikimate 1-carboxyvinyltransferase activity|aromatic amino acid family biosynthetic process|chorismate biosynthetic process|response to herbicide	sot00400	Phenylalanine, tyrosine and tryptophan biosynthesis
LOC102588223	6.53	23.7414	13.8645	32.6517	21.2142	28.8775	16.2005	7.10765	14.1137	102588223	protein_coding		GO:0016471,GO:0042626,GO:1902600	vacuolar proton-transporting V-type ATPase complex|ATPase activity, coupled to transmembrane movement of substances|proton transmembrane transport	sot00190,sot04145	Oxidative phosphorylation|Phagosome
LOC102588230	4.98407	4.70736	3.30106	8.36368	11.6182	15.8589	11.1314	14.3561	9.94051	102588230	protein_coding		GO:0005886,GO:0005524,GO:0004674,GO:0004712,GO:0004713,GO:0006468,GO:0010344	plasma membrane|ATP binding|protein serine/threonine kinase activity|protein serine/threonine/tyrosine kinase activity|protein tyrosine kinase activity|protein phosphorylation|seed oilbody biogenesis
LOC102588234	0.53396	0.0310052	0.0566127	2.07738	2.25476	5.96777	0.839294	0.479736	0.912958	102588234	protein_coding
LOC102588242	21.8692	6.3877	7.98688	8.98967	11.3767	18.44	4.37464	5.72959	3.26451	102588242	protein_coding
LOC102588263	0.695071	0.750529	0.566035	2.1125	3.85996	2.52042	1.88849	2.77697	2.12317	102588263	protein_coding
LOC102588268	18.9983	8.88482	9.47565	10.4579	19.9637	21.0846	7.38864	8.22754	6.71304	102588268	protein_coding		GO:0005829,GO:0043189,GO:0070776,GO:0036410,GO:1990467,GO:1990468,GO:0035267,GO:0000790,GO:0005730,GO:0005634,GO:0006338,GO:0006281,GO:0016573,GO:0043968,GO:0044154,GO:0043972,GO:0043983,GO:0043981,GO:0043982	cytosol|H4/H2A histone acetyltransferase complex|MOZ/MORF histone acetyltransferase complex|Mst2 histone acetyltransferase complex|NuA3a histone acetyltransferase complex|NuA3b histone acetyltransferase complex|NuA4 histone acetyltransferase complex|nuclear chromatin|nucleolus|nucleus|chromatin remodeling|DNA repair|histone acetylation|histone H2A acetylation|histone H3-K14 acetylation|histone H3…
LOC102588279	0.353591	1.36536	1.60266	5.41586	5.56611	10.7419	3.15583	3.07388	1.11162	102588279	non_coding
LOC102588280	0	0.0452294	0.0206462	0.470944	0.499622	1.56925	0.401076	0.44711	0.257767	102588280	protein_coding		GO:0016021,GO:0005886,GO:0009506,GO:0042742	integral component of membrane|plasma membrane|plasmodesma|defense response to bacterium
LOC102588283	0.114173	0.913228	0.258746	7.49873	0.289882	6.97169	2.32215	0.866217	3.17061	102588283	protein_coding		GO:0005634,GO:0003700,GO:0046983,GO:0009742,GO:0009740,GO:0009640,GO:0040008,GO:0048510,GO:0009741,GO:0009826	nucleus|DNA-binding transcription factor activity|protein dimerization activity|brassinosteroid mediated signaling pathway|gibberellic acid mediated signaling pathway|photomorphogenesis|regulation of growth|regulation of timing of transition from vegetative to reproductive phase|response to brassinosteroid|unidimensional cell growth
LOC102588304	0.576491	1.0142	0.439417	1.40076	4.38318	5.12624	7.74995	19.7411	6.59639	102588304	protein_coding		GO:0016021,GO:0005886,GO:0022857	integral component of membrane|plasma membrane|transmembrane transporter activity
LOC102588308	0.18073	0	0	0.216641	0.513932	0.510613	6.68166	3.82216	2.14014	102588308	protein_coding		GO:0005829,GO:0016747,GO:0071555,GO:0042761,GO:0010025	cytosol|transferase activity, transferring acyl groups other than amino-acyl groups|cell wall organization|very long-chain fatty acid biosynthetic process|wax biosynthetic process
LOC102588320	1.18755	0.248482	0.360903	1.92257	3.44144	2.14597	1.53924	0.893216	0.858259	102588320	protein_coding
LOC102588334	0.986523	0.948855	1.01064	1.49924	0.539486	0.507185	4.28952	4.52597	3.41953	102588334	protein_coding
LOC102588340	82.9741	190.545	534.02	31.8379	118.847	38.9092	10.5372	14.0537	24.7112	102588340	protein_coding		GO:0005618,GO:0005576,GO:0006952	cell wall|extracellular region|defense response
LOC102588353	25.9221	20.3651	19.9326	12.145	18.8865	10.0214	12.5522	11.4143	12.6768	102588353	protein_coding		GO:0008422,GO:0005975	beta-glucosidase activity|carbohydrate metabolic process	sot00460,sot00500,sot00999	Cyanoamino acid metabolism|Starch and sucrose metabolism|Biosynthesis of various plant secondary metabolites
LOC102588355	0.397644	1.06409	0.596517	3.1439	4.27902	3.30792	4.60036	3.59459	2.44703	102588355	protein_coding		GO:0005737,GO:0016020,GO:0016157,GO:0005985	cytoplasm|membrane|sucrose synthase activity|sucrose metabolic process	sot00500	Starch and sucrose metabolism
LOC102588356	0.12748	0.42193	0.224702	1.01873	2.75117	1.3361	1.24717	1.42054	1.23571	102588356	protein_coding		GO:0005930,GO:0097014,GO:0030286,GO:0005874,GO:0031514,GO:0003774,GO:0007017,GO:0044458	axoneme|ciliary plasm|dynein complex|microtubule|motile cilium|motor activity|microtubule-based process|motile cilium assembly
LOC102588371	106.829	68.0101	83.8175	48.8206	47.7335	44.9018	56.6965	99.6968	78.8237	102588371	protein_coding
LOC102588382	9.95778	5.22352	4.94252	6.87534	7.13603	6.7705	17.143	14.2812	13.1229	102588382	protein_coding		GO:0005622,GO:0000155,GO:0009881,GO:0042803,GO:0009584,GO:0018298,GO:0017006,GO:0009585,GO:0006355	intracellular|phosphorelay sensor kinase activity|photoreceptor activity|protein homodimerization activity|detection of visible light|protein-chromophore linkage|protein-tetrapyrrole linkage|red, far-red light phototransduction|regulation of transcription, DNA-templated
LOC102588386	1.63694	2.16512	1.18037	5.23069	4.73235	9.44293	9.60688	9.12926	5.96494	102588386	protein_coding
LOC102588389	21.6931	52.5698	78.0724	230.581	459.898	146.943	596.684	319.237	415.177	102588389	protein_coding
LOC102588407	49.758	34.3276	27.6467	36.1505	25.7184	30.9147	62.7589	67.3114	64.9641	102588407	protein_coding		GO:0009707,GO:0016021,GO:0016020,GO:0009536,GO:0051117,GO:0051087,GO:0005525,GO:0016817,GO:0046872,GO:0004888,GO:0045036	chloroplast outer membrane|integral component of membrane|membrane|plastid|ATPase binding|chaperone binding|GTP binding|hydrolase activity, acting on acid anhydrides|metal ion binding|transmembrane signaling receptor activity|protein targeting to chloroplast
LOC102588416	671.987	120.031	152.467	85.0608	100.397	68.3242	38.4913	17.7524	35.7067	102588416	protein_coding		GO:0005737,GO:0043621,GO:0051082,GO:0051259,GO:0006457,GO:0009408,GO:0042542,GO:0000302,GO:0009651	cytoplasm|protein self-association|unfolded protein binding|protein complex oligomerization|protein folding|response to heat|response to hydrogen peroxide|response to reactive oxygen species|response to salt stress	sot04141	Protein processing in endoplasmic reticulum
LOC102588418	815.826	24.8662	25.2101	5.02542	20.183	6.90038	34.2557	14.6812	7.4359	102588418	protein_coding		GO:0005524	ATP binding	sot03040,sot04141,sot04144	Spliceosome|Protein processing in endoplasmic reticulum|Endocytosis
LOC102588422	38.1051	23.3012	22.7358	20.7659	25.5794	19.9924	39.8538	55.7868	41.8739	102588422	protein_coding		GO:0005737,GO:0005771,GO:0032585,GO:0005634,GO:0009506,GO:0005524,GO:0016787,GO:0007049,GO:0007032,GO:0055075,GO:0015031,GO:0055078,GO:0010091,GO:0007033,GO:0016192	cytoplasm|multivesicular body|multivesicular body membrane|nucleus|plasmodesma|ATP binding|hydrolase activity|cell cycle|endosome organization|potassium ion homeostasis|protein transport|sodium ion homeostasis|trichome branching|vacuole organization|vesicle-mediated transport	sot03250,sot04144	Viral life cycle - HIV-1|Endocytosis
LOC102588428	1.23228	1.87615	1.27843	3.59437	4.11742	4.9191	1.76395	1.69454	2.63436	102588428	protein_coding		GO:0005618,GO:0005576,GO:0045330,GO:0004857,GO:0030599,GO:0042545,GO:0045490	cell wall|extracellular region|aspartyl esterase activity|enzyme inhibitor activity|pectinesterase activity|cell wall modification|pectin catabolic process
LOC102588439	15.7913	11.8646	10.4711	14.866	8.92113	9.70902	26.9397	25.4882	24.0164	102588439	protein_coding		GO:0005768,GO:0010008,GO:0005739,GO:0000285,GO:0005524,GO:0046872,GO:0010256,GO:0046854,GO:0009555,GO:0090332,GO:0007033	endosome|endosome membrane|mitochondrion|1-phosphatidylinositol-3-phosphate 5-kinase activity|ATP binding|metal ion binding|endomembrane system organization|phosphatidylinositol phosphorylation|pollen development|stomatal closure|vacuole organization	sot00562,sot04070,sot04145	Inositol phosphate metabolism|Phosphatidylinositol signaling system|Phagosome
LOC102588456	0	0.0305654	0	0	0	0	1.48359	1.76035	0.493553	102588456	protein_coding		GO:0090575,GO:0003700,GO:0046983,GO:0000977,GO:0008134,GO:0050832,GO:0006357,GO:0006355	RNA polymerase II transcription factor complex|DNA-binding transcription factor activity|protein dimerization activity|RNA polymerase II regulatory region sequence-specific DNA binding|transcription factor binding|defense response to fungus|regulation of transcription by RNA polymerase II|regulation of transcription, DNA-templated
LOC102588470	69.7142	49.9626	62.4396	29.156	34.6186	24.7511	30.6826	64.3663	47.1147	102588470	protein_coding
LOC102588475	0	0.0324039	0.0591666	0.645462	1.5511	0.776278	0.967897	0.445669	0.52324	102588475	protein_coding		GO:0005794,GO:0005777,GO:0005886,GO:0005525,GO:0030742,GO:0003924,GO:0080115,GO:0006886,GO:0032482	Golgi apparatus|peroxisome|plasma membrane|GTP binding|GTP-dependent protein binding|GTPase activity|myosin XI tail binding|intracellular protein transport|Rab protein signal transduction
LOC102588476	2.02478	5.53044	4.67284	4.7521	18.607	29.4719	3.90714	6.31997	2.30724	102588476	protein_coding		GO:0003723	RNA binding	sot03015,sot03040	mRNA surveillance pathway|Spliceosome
LOC102588485	2.05159	0.337828	1.32621	5.23049	13.4966	26.2887	16.303	25.1773	9.17734	102588485	protein_coding		GO:0016021,GO:0005886	integral component of membrane|plasma membrane
LOC102588495	1.23793	0.834628	0.831249	2.29455	4.17678	3.72314	3.45623	5.49172	3.9062	102588495	protein_coding
LOC102588498	1.63628	2.4194	1.20635	8.69489	9.097	7.36413	4.88149	0.815886	1.53794	102588498	protein_coding
LOC102588502	8.41366	7.80571	6.68603	5.21191	18.1994	9.98342	42.957	49.5591	22.7867	102588502	protein_coding		GO:0005737,GO:0005856,GO:0005886,GO:0051015,GO:0046872,GO:0003729,GO:0051017	cytoplasm|cytoskeleton|plasma membrane|actin filament binding|metal ion binding|mRNA binding|actin filament bundle assembly
LOC102588527	0.0221054	0.365821	0.178122	0.794933	1.32455	1.00732	0.318704	0.167711	0.208485	102588527	protein_coding
LOC102588531	144.61	343.166	234.232	369.862	388.646	320.558	149.214	119.9	180.865	102588531	protein_coding		GO:0009507,GO:0031177,GO:0006633	chloroplast|phosphopantetheine binding|fatty acid biosynthetic process
LOC102588536	239.997	172.617	232.593	103.467	73.4796	97.7277	70.8785	106.818	93.0166	102588536	protein_coding		GO:0005829,GO:0019003,GO:0005525,GO:0003924	cytosol|GDP binding|GTP binding|GTPase activity
LOC102588565	14.1313	11.7047	9.23367	14.3381	14.4317	14.4219	28.012	35.0346	24.3704	102588565	protein_coding		GO:0009504,GO:0005737,GO:0005829,GO:0043231,GO:0005886,GO:0031982,GO:0030276,GO:0072318,GO:0072583,GO:1900186,GO:0045806,GO:0045926,GO:0006898	cell plate|cytoplasm|cytosol|intracellular membrane-bounded organelle|plasma membrane|vesicle|clathrin binding|clathrin coat disassembly|clathrin-dependent endocytosis|negative regulation of clathrin-dependent endocytosis|negative regulation of endocytosis|negative regulation of growth|receptor-mediated endocytosis
LOC102588592	222.742	162.982	147.947	119.635	111.881	133.766	51.7515	35.7302	50.779	102588592	non_coding		GO:0031225,GO:0005886	anchored component of membrane|plasma membrane
LOC102588595	175.224	406.407	326.487	696.96	390.081	1152.22	256.593	161.899	276.919	102588595	protein_coding		GO:0022627,GO:0005730,GO:0003735,GO:0006412	cytosolic small ribosomal subunit|nucleolus|structural constituent of ribosome|translation	sot03010	Ribosome
LOC102588597	7.67309	7.9529	6.704	11.0411	6.10076	5.94926	25.1409	22.2332	21.1598	102588597	protein_coding		GO:0033263,GO:0005768,GO:0030897,GO:0031902,GO:0009705,GO:0032991,GO:0046872,GO:0030674,GO:0007032,GO:0006886,GO:0007040,GO:0035542,GO:0007033,GO:0006904	CORVET complex|endosome|HOPS complex|late endosome membrane|plant-type vacuole membrane|protein-containing complex|metal ion binding|protein binding, bridging|endosome organization|intracellular protein transport|lysosome organization|regulation of SNARE complex assembly|vacuole organization|vesicle docking involved in exocytosis
LOC102588602	0.588684	2.56542	3.55764	9.93799	21.3437	23.1105	19.3087	17.265	14.1888	102588602	protein_coding		GO:0016021,GO:0005886,GO:0015171,GO:0003333	integral component of membrane|plasma membrane|amino acid transmembrane transporter activity|amino acid transmembrane transport
LOC102588625	0.059509	0	0.0299696	0.416112	0.543931	1.62706	2.08364	1.07229	0	102588625	protein_coding		GO:0016021,GO:0005886,GO:0051539	integral component of membrane|plasma membrane|4 iron, 4 sulfur cluster binding
LOC102588637	2.89954	1.7312	1.30564	0.701951	0.0207864	0.242497	1.66513	1.64989	2.15199	102588637	protein_coding		GO:0030686,GO:0005730,GO:0005634,GO:0030688,GO:0032040,GO:0030515,GO:0006364	90S preribosome|nucleolus|nucleus|preribosome, small subunit precursor|small-subunit processome|snoRNA binding|rRNA processing
LOC102588647	21.2134	10.2815	10.7863	7.14512	18.4308	9.94613	4.96689	0.387629	2.95546	102588647	protein_coding
LOC102588651	1.2955	3.82843	2.98256	10.4452	7.37732	28.5687	15.1519	4.03685	5.33344	102588651	protein_coding	glucan endo-1%2C3-beta-glucosidase 1-like	GO:0031225,GO:0046658,GO:0005886,GO:0042973,GO:0005975,GO:0006952	anchored component of membrane|anchored component of plasma membrane|plasma membrane|glucan endo-1,3-beta-D-glucosidase activity|carbohydrate metabolic process|defense response
LOC102588659	0.958688	2.66825	1.97513	7.72649	6.04095	13.0861	11.5107	7.43877	5.77669	102588659	protein_coding		GO:0051213,GO:0033759,GO:0046872,GO:0034785,GO:0042742,GO:0002229,GO:0009813,GO:0010150,GO:0009617,GO:0009620,GO:0002239,GO:0009751,GO:0046244	dioxygenase activity|flavone synthase activity|metal ion binding|salicylate 5-hydroxylase activity|defense response to bacterium|defense response to oomycetes|flavonoid biosynthetic process|leaf senescence|response to bacterium|response to fungus|response to oomycetes|response to salicylic acid|salicylic acid catabolic process
LOC102588687	24.2615	8.9055	10.62	14.286	23.065	17.1323	43.4889	49.4947	29.9263	102588687	protein_coding		GO:0005783,GO:0005886,GO:0009536,GO:0005773,GO:0005509,GO:0070290,GO:0004630,GO:0016042,GO:0046470	endoplasmic reticulum|plasma membrane|plastid|vacuole|calcium ion binding|N-acylphosphatidylethanolamine-specific phospholipase D activity|phospholipase D activity|lipid catabolic process|phosphatidylcholine metabolic process	sot00564,sot00565,sot04144	Glycerophospholipid metabolism|Ether lipid metabolism|Endocytosis
LOC102588693	280.867	206.7	239.567	88.9972	174.812	108.7	126.31	254.527	155.034	102588693	protein_coding		GO:0005634,GO:0005681,GO:0071021,GO:0046540,GO:0005682,GO:0000350,GO:0045292,GO:0071048	nucleus|spliceosomal complex|U2-type post-spliceosomal complex|U4/U6 x U5 tri-snRNP complex|U5 snRNP|generation of catalytic spliceosome for second transesterification step|mRNA cis splicing, via spliceosome|nuclear retention of unspliced pre-mRNA at the site of transcription	sot03040	Spliceosome
LOC102588708	19.8392	34.9474	42.4665	43.7698	67.8714	121.111	36.9686	24.3885	36.8382	102588708	protein_coding		GO:0005737,GO:0005634,GO:0046982,GO:0043565,GO:0009908,GO:0048579,GO:0045893,GO:0051512	cytoplasm|nucleus|protein heterodimerization activity|sequence-specific DNA binding|flower development|negative regulation of long-day photoperiodism, flowering|positive regulation of transcription, DNA-templated|positive regulation of unidimensional cell growth
LOC102588710	0.934504	0.448262	0.695713	11.973	18.445	37.5855	31.7163	42.3858	20.3098	102588710	protein_coding		GO:0008289,GO:0006869	lipid binding|lipid transport
LOC102588719	0.61531	2.0637	1.0164	3.71245	4.12436	0.85239	23.1665	20.4004	12.0707	102588719	protein_coding
LOC102588734	1.08414	1.92703	0.242661	2.40659	12.9066	23.3293	34.1142	149.768	28.5289	102588734	protein_coding
LOC102588743	6.58955	1.92877	2.61875	1.92547	4.68915	2.6283	1.73883	1.03446	0.861219	102588743	protein_coding		GO:0009507,GO:0009941,GO:0042644,GO:0009534,GO:0009535,GO:0009295,GO:0009508,GO:0046872,GO:0003756,GO:0009658,GO:0042793,GO:0006355,GO:0009408,GO:0009416	chloroplast|chloroplast envelope|chloroplast nucleoid|chloroplast thylakoid|chloroplast thylakoid membrane|nucleoid|plastid chromosome|metal ion binding|protein disulfide isomerase activity|chloroplast organization|plastid transcription|regulation of transcription, DNA-templated|response to heat|response to light stimulus
LOC102588746	325.59	58.1128	63.7964	21.4926	48.0792	33.1153	21.1996	8.43831	10.4939	102588746	protein_coding		GO:0005737	cytoplasm	sot04141	Protein processing in endoplasmic reticulum
LOC102588755	93.4755	207.896	212.759	148.094	147.729	188.284	92.9225	55.9661	89.0338	102588755	protein_coding		GO:0005634,GO:0003677,GO:0006355	nucleus|DNA binding|regulation of transcription, DNA-templated
LOC102588760	3.36369	2.64645	2.39556	3.40756	3.78189	3.75304	7.66275	8.91264	6.27365	102588760	protein_coding		GO:0046872,GO:0004722	metal ion binding|protein serine/threonine phosphatase activity
LOC102588764	35.8416	24.6902	26.3902	17.1495	16.9653	14.6968	18.0228	12.4788	21.2372	102588764	protein_coding		GO:0005768,GO:0005794,GO:0000139,GO:0016021,GO:0005802,GO:0008378,GO:0010392,GO:0051070,GO:0010192,GO:0010214	endosome|Golgi apparatus|Golgi membrane|integral component of membrane|trans-Golgi network|galactosyltransferase activity|galactoglucomannan metabolic process|galactomannan biosynthetic process|mucilage biosynthetic process|seed coat development
LOC102588768	238.41	163.752	192.927	101.327	113.438	94.0626	139.413	363.811	205.056	102588768	protein_coding		GO:0005634,GO:0003677,GO:0003700,GO:0019900,GO:0044212,GO:0000976,GO:0071281,GO:0042742,GO:0009873,GO:0006355,GO:0009723,GO:0001666,GO:0010182	nucleus|DNA binding|DNA-binding transcription factor activity|kinase binding|transcription regulatory region DNA binding|transcription regulatory region sequence-specific DNA binding|cellular response to iron ion|defense response to bacterium|ethylene-activated signaling pathway|regulation of transcription, DNA-templated|response to ethylene|response to hypoxia|sugar mediated signaling pathway	sot04016,sot04075	MAPK signaling pathway - plant|Plant hormone signal transduction
LOC102588776	2155.2	2123.6	2610.5	896.655	1272.74	712.938	677.995	961.616	870.293	102588776	protein_coding	ubiquitin-conjugating enzyme E2 7-like	GO:0005524,GO:0016740,GO:0016567	ATP binding|transferase activity|protein ubiquitination	sot04120,sot04141	Ubiquitin mediated proteolysis|Protein processing in endoplasmic reticulum
LOC102588809	1.07058	0.0984274	1.84213	2.62899	2.08393	7.6837	1.1025	0.761473	1.40237	102588809	protein_coding		GO:0031225,GO:0046658,GO:0005886,GO:0042973,GO:0005975,GO:0006952	anchored component of membrane|anchored component of plasma membrane|plasma membrane|glucan endo-1,3-beta-D-glucosidase activity|carbohydrate metabolic process|defense response
LOC102588811	7.40285	23.4837	33.4021	28.6975	56.662	75.3121	23.5939	9.72226	18.6058	102588811	protein_coding
LOC102588817	0.0724035	0	0.0121545	0.241084	0.808855	1.20977	1.39183	1.08719	0.531119	102588817	protein_coding
LOC102588820	1.06675	1.13768	0.555139	1.98911	3.3946	3.58101	1.90417	2.30997	1.17378	102588820	protein_coding		GO:0005662,GO:0000784,GO:0003684,GO:0046872,GO:0043565,GO:0003697,GO:0043047,GO:0006281,GO:0006268,GO:0006261,GO:0000724,GO:0051321,GO:0006289,GO:0010224,GO:0000723,GO:0007004	DNA replication factor A complex|nuclear chromosome, telomeric region|damaged DNA binding|metal ion binding|sequence-specific DNA binding|single-stranded DNA binding|single-stranded telomeric DNA binding|DNA repair|DNA unwinding involved in DNA replication|DNA-dependent DNA replication|double-strand break repair via homologous recombination|meiotic cell cycle|nucleotide-excision repair|response t…
LOC102588824	3.24905	1.61185	2.07554	6.86137	6.13435	13.335	8.93746	6.65887	5.44996	102588824	protein_coding		GO:0005886,GO:0005524,GO:0046872,GO:0004674	plasma membrane|ATP binding|metal ion binding|protein serine/threonine kinase activity
LOC102588832	22.4126	35.0164	30.1487	41.6062	43.0941	76.3212	25.6958	17.7359	25.9943	102588832	protein_coding
LOC102588863	53.1696	45.4425	44.3733	111.19	163.889	266.046	84.4792	74.5556	86.4357	102588863	protein_coding
LOC102588875	75.2344	95.5733	96.3596	66.0853	55.731	53.8257	69.8608	51.5813	61.3423	102588875	protein_coding		GO:0005524,GO:0004693,GO:0008353,GO:0007049,GO:0051301	ATP binding|cyclin-dependent protein serine/threonine kinase activity|RNA polymerase II CTD heptapeptide repeat kinase activity|cell cycle|cell division
LOC102588893	0.142172	3.24162	4.05732	4.37888	11.4789	14.0155	1.2689	0.741567	2.65693	102588893	protein_coding
LOC102588920	16.3297	25.5983	15.8016	14.2249	22.5962	21.5305	66.2094	88.469	46.094	102588920	protein_coding		GO:0005507,GO:0030001	copper ion binding|metal ion transport
LOC102588927	9.38156	5.78752	4.13963	4.91006	6.28196	5.39269	10.3685	17.8677	9.6527	102588927	protein_coding		GO:1903293,GO:0005886,GO:0004721,GO:0071472,GO:0006470,GO:0009408,GO:0009651	phosphatase complex|plasma membrane|phosphoprotein phosphatase activity|cellular response to salt stress|protein dephosphorylation|response to heat|response to salt stress
LOC102588943	0.758513	0.781049	1.10779	1.69218	6.09851	6.01427	2.46056	1.76239	2.00043	102588943	protein_coding
LOC102588953	0.900166	1.77459	1.21881	4.71707	4.09142	8.90331	4.60464	4.67427	4.62379	102588953	protein_coding		GO:0005737,GO:0003725,GO:0035196,GO:0070919	cytoplasm|double-stranded RNA binding|production of miRNAs involved in gene silencing by miRNA|production of siRNA involved in chromatin silencing by small RNA
LOC102588973	1.60524	14.9008	3.95847	0.387051	0.899455	1.91702	2.16613	0.419958	5.04655	102588973	protein_coding		GO:0005618,GO:0005576,GO:0009505,GO:0009740,GO:0009737,GO:0009741,GO:0009739,GO:0009826	cell wall|extracellular region|plant-type cell wall|gibberellic acid mediated signaling pathway|response to abscisic acid|response to brassinosteroid|response to gibberellin|unidimensional cell growth
LOC102588974	6.48112	5.407	4.54421	7.73232	8.67543	8.49492	5.07064	2.71486	4.10387	102588974	protein_coding		GO:0016021,GO:0005743	integral component of membrane|mitochondrial inner membrane	sot04146	Peroxisome
LOC102588996	18.4999	12.2859	11.8649	12.5771	8.44626	7.91987	23.1218	31.3655	25.4307	102588996	protein_coding
LOC102589000	0.545394	1.5661	0.504185	4.97039	2.05624	5.13404	8.26327	2.64284	2.37227	102589000	protein_coding		GO:0005634,GO:0003700,GO:0043565,GO:0003713,GO:1901181,GO:0045893,GO:0032465,GO:0032875,GO:0006355,GO:0009620,GO:0009623,GO:0009751	nucleus|DNA-binding transcription factor activity|sequence-specific DNA binding|transcription coactivator activity|negative regulation of cellular response to caffeine|positive regulation of transcription, DNA-templated|regulation of cytokinesis|regulation of DNA endoreduplication|regulation of transcription, DNA-templated|response to fungus|response to parasitic fungus|response to salicylic acid
LOC102589030	8.53347	5.66935	3.03043	3.56395	4.67802	6.1757	15.1355	31.1719	8.62164	102589030	protein_coding		GO:0016021,GO:0005774,GO:0005773,GO:0015297,GO:0015238,GO:0006855	integral component of membrane|vacuolar membrane|vacuole|antiporter activity|drug transmembrane transporter activity|drug transmembrane transport
LOC102589042	3.98542	1.6285	1.82127	2.06427	2.73584	3.76677	15.1629	48.6801	18.33	102589042	protein_coding		GO:0005634,GO:0003677,GO:0003700,GO:0009873	nucleus|DNA binding|DNA-binding transcription factor activity|ethylene-activated signaling pathway
LOC102589043	1.85249	1.15518	1.29801	11.9075	18.3229	37.2533	33.8	50.6808	30.9762	102589043	protein_coding		GO:0008289,GO:0006869	lipid binding|lipid transport
LOC102589049	5.27095	0.142414	0.390053	0.0644723	0.152946	0.117645	0.177245	0.0612094	0.0225453	102589049	protein_coding		GO:0005634,GO:0003950,GO:0007275	nucleus|NAD+ ADP-ribosyltransferase activity|multicellular organism development
LOC102589057	66.9412	10.7715	10.6108	17.4569	28.821	52.047	69.2802	132.239	81.2813	102589057	protein_coding		GO:0004014,GO:0006557,GO:0008295,GO:0006597	adenosylmethionine decarboxylase activity|S-adenosylmethioninamine biosynthetic process|spermidine biosynthetic process|spermine biosynthetic process	sot00270,sot00330	Cysteine and methionine metabolism|Arginine and proline metabolism
LOC102589078	135.521	28.1997	30.7904	13.8459	30.0007	22.4822	11.9069	5.56391	8.2334	102589078	protein_coding		GO:0005737,GO:0043621,GO:0051082,GO:0051259,GO:0006457,GO:0009408,GO:0042542,GO:0000302,GO:0009651	cytoplasm|protein self-association|unfolded protein binding|protein complex oligomerization|protein folding|response to heat|response to hydrogen peroxide|response to reactive oxygen species|response to salt stress	sot04141	Protein processing in endoplasmic reticulum
LOC102589092	12.9674	3.93947	1.19885	2.53436	9.03422	9.16347	17.9022	77.4407	26.8498	102589092	protein_coding		GO:0005634,GO:0003700,GO:0043565,GO:0045893,GO:0009737,GO:0009414	nucleus|DNA-binding transcription factor activity|sequence-specific DNA binding|positive regulation of transcription, DNA-templated|response to abscisic acid|response to water deprivation
LOC102589104	6.30802	5.12058	4.15025	5.41671	4.70191	6.07603	10.3282	12.8043	9.32731	102589104	protein_coding		GO:0005829,GO:0030544,GO:0051085	cytosol|Hsp70 protein binding|chaperone cofactor-dependent protein refolding
LOC102589112	0	0	0.0251067	0.0871483	0.0379727	0.0454352	0.179688	1.30016	0.0914247	102589112	protein_coding
LOC102589125	51.4569	5.73595	8.35037	1.51593	4.13849	1.43431	4.28329	3.78458	2.29712	102589125	protein_coding		GO:0005737,GO:0005829,GO:0004364,GO:0046256,GO:0006749,GO:0009407	cytoplasm|cytosol|glutathione transferase activity|2,4,6-trinitrotoluene catabolic process|glutathione metabolic process|toxin catabolic process	sot00480	Glutathione metabolism
LOC102589130	87.1477	89.882	55.8548	134.764	102.821	195.553	72.9914	51.0245	62.6699	102589130	protein_coding	probable histone H2B.1-like	GO:0000786,GO:0005634,GO:0003677,GO:0046982	nucleosome|nucleus|DNA binding|protein heterodimerization activity
LOC102589148	1.22734	1.05538	0.581746	2.97488	5.09587	8.81701	3.02973	3.91981	1.41857	102589148	protein_coding		GO:0005737,GO:0047372,GO:0004620,GO:0006952,GO:0016042,GO:0009737	cytoplasm|acylglycerol lipase activity|phospholipase activity|defense response|lipid catabolic process|response to abscisic acid
LOC102589161	6.33034	5.73787	6.3846	10.1378	25.7675	39.7864	17.6563	14.1893	11.0769	102589161	protein_coding
LOC102589162	0.119856	0.113343	0.31043	0.205246	0.156504	0.0624201	1.51643	0.617051	0.556236	102589162	protein_coding
LOC102589168	6.86448	6.3078	4.35065	6.21251	5.78227	5.86958	16.6547	19.717	11.8828	102589168	protein_coding		GO:0005829,GO:0005886,GO:0005524,GO:0016301,GO:0046872,GO:0004674,GO:0035556,GO:0018105,GO:0046777,GO:0040008	cytosol|plasma membrane|ATP binding|kinase activity|metal ion binding|protein serine/threonine kinase activity|intracellular signal transduction|peptidyl-serine phosphorylation|protein autophosphorylation|regulation of growth
LOC102589169	2.4763	2.13593	1.88955	2.24875	1.15838	0.889066	5.20847	3.3732	4.08909	102589169	protein_coding
LOC102589171	87.1305	157.813	163.061	80.7388	67.8946	60.2769	98.0195	141.574	116.584	102589171	protein_coding	adenine nucleotide transporter BT1%2C chloroplastic/mitochondrial-like	GO:0009507,GO:0009941,GO:0009706,GO:0016021,GO:0005743,GO:0005739,GO:0009536,GO:0022857	chloroplast|chloroplast envelope|chloroplast inner membrane|integral component of membrane|mitochondrial inner membrane|mitochondrion|plastid|transmembrane transporter activity
LOC102589187	0	0.022215	0.0405627	0.261482	0.245396	1.13779	0.16589	0.343728	0.168808	102589187	protein_coding
LOC102589194	9.37369	9.21882	8.44335	13.1089	39.0041	38.053	11.2804	19.608	15.4362	102589194	protein_coding		GO:0005730,GO:0005634,GO:0003723,GO:0000480,GO:0000447,GO:0000472,GO:0006364,GO:0034462	nucleolus|nucleus|RNA binding|endonucleolytic cleavage in 5'-ETS of tricistronic rRNA transcript (SSU-rRNA, 5.8S rRNA, LSU-rRNA)|endonucleolytic cleavage in ITS1 to separate SSU-rRNA from 5.8S rRNA and LSU-rRNA from tricistronic rRNA transcript (SSU-rRNA, 5.8S rRNA, LSU-rRNA)|endonucleolytic cleavage to generate mature 5'-end of SSU-rRNA from (SSU-rRNA, 5.8S rRNA, LSU-rRNA)|rRNA processing|small-…
LOC102589206	0	0	0	0.856018	0.843933	2.31935	2.29985	0.960458	0.272128	102589206	protein_coding		GO:0016021,GO:0005886,GO:0009506,GO:0005773,GO:0015250,GO:0009414	integral component of membrane|plasma membrane|plasmodesma|vacuole|water channel activity|response to water deprivation
LOC102589207	156.82	47.965	41.4782	40.2516	28.6031	38.338	83.5676	56.6843	45.3878	102589207	protein_coding		GO:0016021,GO:0005886,GO:0005774	integral component of membrane|plasma membrane|vacuolar membrane
LOC102589219	4.10326	4.03183	2.67994	7.82938	10.2716	19.8376	10.3329	9.21162	5.97961	102589219	protein_coding		GO:0102970,GO:0035251,GO:1900994	7-deoxyloganetic acid glucosyltransferase activity|UDP-glucosyltransferase activity|(-)-secologanin biosynthetic process
LOC102589245	0.100976	0.980349	0.345801	0.181561	0.184591	0.441735	0	0	0.0211633	102589245	protein_coding		GO:0005737,GO:0005634,GO:0005524,GO:0009931,GO:0004683,GO:0004674,GO:0009738,GO:0035556,GO:0018105,GO:0046898,GO:0009416	cytoplasm|nucleus|ATP binding|calcium-dependent protein serine/threonine kinase activity|calmodulin-dependent protein kinase activity|protein serine/threonine kinase activity|abscisic acid-activated signaling pathway|intracellular signal transduction|peptidyl-serine phosphorylation|response to cycloheximide|response to light stimulus
LOC102589248	1.39596	1.26832	1.30266	1.02533	1.02159	1.04774	2.5792	3.15394	1.69951	102589248	protein_coding		GO:0005634,GO:0003677	nucleus|DNA binding
LOC102589261	4.78465	3.88382	2.44707	7.82545	7.5784	9.42171	3.52316	2.75076	3.35132	102589261	protein_coding		GO:0003993	acid phosphatase activity
LOC102589267	98.2549	94.0571	85.2092	42.6551	46.3047	37.1236	27.5456	48.3298	40.6546	102589267	protein_coding
LOC102589269	0.14066	0.31037	0.566709	0.365321	0.314277	0.769173	11.2407	11.6322	1.76883	102589269	protein_coding
LOC102589280	6.93895	3.41924	6.85098	2.57531	2.75757	1.47478	1.72291	0.728291	0.890981	102589280	protein_coding
LOC102589283	0.127183	0.0863485	0.113322	0.498409	0.933969	0.722225	0.705253	0.194841	0.466479	102589283	protein_coding
LOC102589291	20.4887	16.0349	16.2569	14.2444	20.2113	29.3842	7.66526	7.50479	9.1138	102589291	protein_coding
LOC102589300	6.76406	6.12396	3.40648	12.15	16.8503	20.3185	54.539	45.3925	40.8768	102589300	protein_coding		GO:0005739,GO:0008453,GO:0030170,GO:0043562,GO:0009853	mitochondrion|alanine-glyoxylate transaminase activity|pyridoxal phosphate binding|cellular response to nitrogen levels|photorespiration	sot00250,sot00260,sot00270,sot00280	Alanine, aspartate and glutamate metabolism|Glycine, serine and threonine metabolism|Cysteine and methionine metabolism|Valine, leucine and isoleucine degradation
LOC102589301	0.666503	1.08828	0.635517	1.53573	1.8231	2.27587	6.00351	3.72509	2.66343	102589301	protein_coding		GO:0009507	chloroplast
LOC102589304	0.0570566	0.220319	0.15804	0.32772	0.912651	0.507004	2.45314	1.70448	1.33036	102589304	protein_coding		GO:0016021,GO:0020037,GO:0005506,GO:0004497,GO:0016705	integral component of membrane|heme binding|iron ion binding|monooxygenase activity|oxidoreductase activity, acting on paired donors, with incorporation or reduction of molecular oxygen
LOC102589309	0.702941	2.947	0.849626	5.02058	4.49757	6.47054	2.56985	1.73327	1.73109	102589309	protein_coding
LOC102589318	49.2405	49.4483	53.2549	22.9506	28.7625	22.9225	27.8245	35.1614	29.6426	102589318	protein_coding		GO:0012505,GO:0016021,GO:0005886,GO:0031201,GO:0005484,GO:0000149,GO:0006887,GO:0006886,GO:0048278,GO:0006906	endomembrane system|integral component of membrane|plasma membrane|SNARE complex|SNAP receptor activity|SNARE binding|exocytosis|intracellular protein transport|vesicle docking|vesicle fusion	sot04130	SNARE interactions in vesicular transport
LOC102589345	422.039	142.94	227.474	57.8169	145.297	114.259	29.115	93.1736	59.6431	102589345	protein_coding		GO:0005634,GO:0042803,GO:0009649,GO:0042753,GO:0048511	nucleus|protein homodimerization activity|entrainment of circadian clock|positive regulation of circadian rhythm|rhythmic process
LOC102589351	18.3392	21.9176	13.5108	26.5951	29.902	24.9283	85.9469	98.999	56.9574	102589351	protein_coding		GO:0005737,GO:0051539,GO:0003994,GO:0046872,GO:0006097	cytoplasm|4 iron, 4 sulfur cluster binding|aconitate hydratase activity|metal ion binding|glyoxylate cycle	sot00020,sot00630	Citrate cycle (TCA cycle)|Glyoxylate and dicarboxylate metabolism
LOC102589363	2.21251	1.94027	1.14282	12.2973	21.3754	30.4535	22.6096	43.0413	18.0729	102589363	protein_coding		GO:0008289,GO:0006869	lipid binding|lipid transport
LOC102589373	21.1744	13.3114	13.6952	10.0187	11.3906	8.84223	23.6746	36.0149	21.605	102589373	protein_coding		GO:0016607,GO:0003677,GO:0046872,GO:0042803,GO:0035874,GO:0048638,GO:0006355	nuclear speck|DNA binding|metal ion binding|protein homodimerization activity|cellular response to copper ion starvation|regulation of developmental growth|regulation of transcription, DNA-templated
LOC102589377	4.31255	0.627411	0.644398	0.426054	0.336906	0.345528	3.73348	2.98874	2.55761	102589377	protein_coding		GO:0004014,GO:0006557,GO:0008295,GO:0006597	adenosylmethionine decarboxylase activity|S-adenosylmethioninamine biosynthetic process|spermidine biosynthetic process|spermine biosynthetic process
LOC102589396	116.419	95.0056	74.4066	45.0316	50.6289	27.5003	25.0083	11.5463	16.1379	102589396	protein_coding		GO:0005737,GO:0043621,GO:0051082,GO:0051259,GO:0006457,GO:0009408,GO:0042542,GO:0000302,GO:0009651	cytoplasm|protein self-association|unfolded protein binding|protein complex oligomerization|protein folding|response to heat|response to hydrogen peroxide|response to reactive oxygen species|response to salt stress	sot04141	Protein processing in endoplasmic reticulum
LOC102589398	37.532	20.1167	22.1179	17.3027	13.821	11.2942	26.8679	42.9723	26.3845	102589398	protein_coding		GO:0005634,GO:0003729,GO:0009555,GO:0043067	nucleus|mRNA binding|pollen development|regulation of programmed cell death
LOC102589402	2.09417	3.23837	1.98828	11.1797	4.11417	13.3914	14.3892	2.19766	4.13727	102589402	protein_coding		GO:0010369,GO:0000778,GO:0005737,GO:0000776,GO:0005828,GO:0005815,GO:0005876,GO:0004672,GO:0051754,GO:0007094	chromocenter|condensed nuclear chromosome kinetochore|cytoplasm|kinetochore|kinetochore microtubule|microtubule organizing center|spindle microtubule|protein kinase activity|meiotic sister chromatid cohesion, centromeric|mitotic spindle assembly checkpoint
LOC102589409	0.548576	2.28122	1.65762	1.09596	2.05709	4.11508	13.2977	12.1258	7.208	102589409	protein_coding
LOC102589418	130.577	98.2032	119.144	29.2867	53.226	29.571	27.5155	49.6367	33.6228	102589418	protein_coding		GO:0005739,GO:0001405,GO:0000774,GO:0005524,GO:0051087,GO:0005507,GO:0042803,GO:0051082,GO:0006457,GO:0030150,GO:0009411	mitochondrion|PAM complex, Tim23 associated import motor|adenyl-nucleotide exchange factor activity|ATP binding|chaperone binding|copper ion binding|protein homodimerization activity|unfolded protein binding|protein folding|protein import into mitochondrial matrix|response to UV
LOC102589428	168.869	114.118	170.789	78.062	86.6389	98.3692	47.3713	72.9792	65.4558	102589428	protein_coding
LOC102589441	4.17061	9.23965	11.1456	12.9686	9.87174	4.16886	22.9296	37.6386	46.0315	102589441	protein_coding		GO:0005576,GO:0006952,GO:0009607	extracellular region|defense response|response to biotic stimulus	sot04016,sot04075,sot04626	MAPK signaling pathway - plant|Plant hormone signal transduction|Plant-pathogen interaction
LOC102589442	29.6122	3.36478	12.1826	0.442661	3.91807	0.261328	0.697954	6.52636	3.22336	102589442	protein_coding
LOC102589450	2.77807	4.65358	3.55996	5.60825	7.82897	6.90636	4.31383	1.91734	3.09414	102589450	protein_coding		GO:0005737,GO:0005634,GO:0019773,GO:0004298,GO:0006511	cytoplasm|nucleus|proteasome core complex, alpha-subunit complex|threonine-type endopeptidase activity|ubiquitin-dependent protein catabolic process	sot03050	Proteasome
LOC102589455	113.539	159.475	151.332	208.275	147.054	300.635	112.129	78.7367	113.219	102589455	protein_coding		GO:0005747,GO:0005739,GO:0055114	mitochondrial respiratory chain complex I|mitochondrion|oxidation-reduction process	sot00190	Oxidative phosphorylation
LOC102589458	0	0	0	0.054739	0.0139132	0	0.521999	0.129922	0.373263	102589458	protein_coding		GO:0009514,GO:0004474,GO:0006097,GO:0006099	glyoxysome|malate synthase activity|glyoxylate cycle|tricarboxylic acid cycle	sot00620,sot00630	Pyruvate metabolism|Glyoxylate and dicarboxylate metabolism
LOC102589459	0.34929	0.275256	0.175907	0.0498445	0	0.0909533	0.308318	0.425897	1.77787	102589459	protein_coding		GO:0016607,GO:0005654,GO:0009793,GO:0080009,GO:0006397,GO:0008380	nuclear speck|nucleoplasm|embryo development ending in seed dormancy|mRNA methylation|mRNA processing|RNA splicing
LOC102589460	11.6987	5.37315	6.29533	4.51023	5.39957	5.01198	5.86183	6.92813	5.0399	102589460	protein_coding		GO:0005886,GO:0009860,GO:0031347	plasma membrane|pollen tube growth|regulation of defense response
LOC102589462	14.0619	5.84013	11.4486	6.94223	12.7969	8.61291	4.68214	2.0327	3.16499	102589462	protein_coding		GO:0009507,GO:0009941,GO:0009570,GO:0009535,GO:0090391,GO:0006886,GO:0080167	chloroplast|chloroplast envelope|chloroplast stroma|chloroplast thylakoid membrane|granum assembly|intracellular protein transport|response to karrikin
LOC102589479	0.0137547	0.166926	0.0554166	0.508373	0.321291	0.338467	1.10486	0.795712	1.51347	102589479	protein_coding		GO:0016021,GO:0015293,GO:0008643	integral component of membrane|symporter activity|carbohydrate transport
LOC102589492	14.2191	3.08145	4.15098	3.41435	5.9707	6.2303	2.97689	2.29687	1.94445	102589492	protein_coding		GO:0009507,GO:0045454	chloroplast|cell redox homeostasis
LOC102589511	64.3786	71.4719	40.1486	173.605	155.516	298.787	170.433	139.582	143.429	102589511	protein_coding
LOC102589512	6.03855	9.15325	9.63972	39.3788	19.6919	27.6304	38.9437	39.3701	24.6173	102589512	protein_coding		GO:0005576,GO:0030246,GO:0008810,GO:0071555,GO:0030245	extracellular region|carbohydrate binding|cellulase activity|cell wall organization|cellulose catabolic process	sot00500	Starch and sucrose metabolism
LOC102589520	4.69412	1.99444	1.26999	4.94701	6.44897	7.98863	21.6204	30.9028	12.847	102589520	protein_coding		GO:0005634,GO:0003700,GO:0043565,GO:0008283,GO:0010229,GO:0031347,GO:0010029,GO:0006355,GO:0009737,GO:0009735,GO:0009739	nucleus|DNA-binding transcription factor activity|sequence-specific DNA binding|cell proliferation|inflorescence development|regulation of defense response|regulation of seed germination|regulation of transcription, DNA-templated|response to abscisic acid|response to cytokinin|response to gibberellin
LOC102589531	0.0451973	0.0498645	0	0.936829	0.757382	1.5756	11.229	2.46465	1.26698	102589531	protein_coding		GO:0005783,GO:0009506,GO:0005524,GO:0102391,GO:0004467,GO:0031957,GO:0010143,GO:0050832,GO:0006631,GO:0010311	endoplasmic reticulum|plasmodesma|ATP binding|decanoate-CoA ligase activity|long-chain fatty acid-CoA ligase activity|very long-chain fatty acid-CoA ligase activity|cutin biosynthetic process|defense response to fungus|fatty acid metabolic process|lateral root formation	sot00061,sot00071,sot04146	Fatty acid biosynthesis|Fatty acid degradation|Peroxisome
LOC102589539	1.61895	2.11285	1.11361	2.85967	4.57164	5.81195	12.7888	12.6198	6.68274	102589539	protein_coding	2-methylacyl-CoA dehydrogenase%2C mitochondrial-like	GO:0005739,GO:0003853,GO:0050660,GO:1902192,GO:1902190	mitochondrion|2-methylacyl-CoA dehydrogenase activity|flavin adenine dinucleotide binding|2-methylbut-2-enoyl-CoA(4-) metabolic process|2-methylbutanoyl-CoA(4-) catabolic process	sot00280	Valine, leucine and isoleucine degradation
LOC102589542	1.39601	6.10291	5.07955	8.14039	7.85093	25.4619	6.84675	2.6313	4.58994	102589542	protein_coding
LOC102589547	0.013178	0.0145388	0.0398198	0	0	0	0.70569	0.787345	0.566197	102589547	protein_coding		GO:0004553,GO:0005975	hydrolase activity, hydrolyzing O-glycosyl compounds|carbohydrate metabolic process
LOC102589563	6.659	1.87573	1.88371	1.78324	1.06478	1.18795	2.91811	4.94462	3.05852	102589563	protein_coding		GO:0016021,GO:0004605,GO:0016024	integral component of membrane|phosphatidate cytidylyltransferase activity|CDP-diacylglycerol biosynthetic process
LOC102589576	3.22871	1.86901	1.98736	2.70759	1.82169	2.90626	12.7047	5.42463	3.84296	102589576	protein_coding
LOC102589581	22.2273	24.3461	20.7773	29.2848	29.6654	53.3887	16.4128	13.8508	18.3773	102589581	protein_coding
LOC102589593	4.61637	0.148702	0.220608	0.168298	0.188218	0.138195	0.485812	0.0479342	0.776848	102589593	protein_coding		GO:0043231,GO:0080043,GO:0080044,GO:0008194	intracellular membrane-bounded organelle|quercetin 3-O-glucosyltransferase activity|quercetin 7-O-glucosyltransferase activity|UDP-glycosyltransferase activity
LOC102589616	28.5938	21.151	19.4943	21.5593	13.9823	13.6718	32.1755	37.0268	34.3428	102589616	protein_coding		GO:0009507,GO:0005681,GO:0003677,GO:0003700,GO:0007049,GO:0009870,GO:0010204,GO:0042742,GO:0050832,GO:0006281,GO:0045087,GO:0006397,GO:0006355,GO:0008380	chloroplast|spliceosomal complex|DNA binding|DNA-binding transcription factor activity|cell cycle|defense response signaling pathway, resistance gene-dependent|defense response signaling pathway, resistance gene-independent|defense response to bacterium|defense response to fungus|DNA repair|innate immune response|mRNA processing|regulation of transcription, DNA-templated|RNA splicing	sot03040	Spliceosome
LOC102589617	28.7022	16.1519	19.0249	22.816	31.3205	23.0098	50.0756	67.6996	48.308	102589617	protein_coding
LOC102589620	30.1172	12.1388	4.81318	21.5689	64.289	18.2809	12.6977	7.72097	10.5409	102589620	protein_coding		GO:0005634,GO:0003700,GO:0046872,GO:0043565,GO:0035264,GO:0045892,GO:0010117,GO:0015979,GO:0009737,GO:0010200,GO:0009409,GO:0009644,GO:0006979,GO:0009651,GO:0009414,GO:0009611	nucleus|DNA-binding transcription factor activity|metal ion binding|sequence-specific DNA binding|multicellular organism growth|negative regulation of transcription, DNA-templated|photoprotection|photosynthesis|response to abscisic acid|response to chitin|response to cold|response to high light intensity|response to oxidative stress|response to salt stress|response to water deprivation|response t…
LOC102589624	1.13935	2.10732	1.51886	6.12574	7.31703	8.52085	3.45095	2.51061	2.77421	102589624	protein_coding		GO:0005930,GO:0097014,GO:0030286,GO:0005874,GO:0031514,GO:0003774,GO:0007017,GO:0044458	axoneme|ciliary plasm|dynein complex|microtubule|motile cilium|motor activity|microtubule-based process|motile cilium assembly
LOC102589631	1.21968	1.30222	1.08979	3.47821	4.31544	4.67945	2.6539	3.56337	2.90674	102589631	protein_coding		GO:0080008,GO:0005737,GO:0031931,GO:0019900,GO:0030674,GO:0071230,GO:0009267,GO:0009793,GO:0010492,GO:0010507,GO:0030307,GO:0071902,GO:0008361,GO:0031929	Cul4-RING E3 ubiquitin ligase complex|cytoplasm|TORC1 complex|kinase binding|protein binding, bridging|cellular response to amino acid stimulus|cellular response to starvation|embryo development ending in seed dormancy|maintenance of shoot apical meristem identity|negative regulation of autophagy|positive regulation of cell growth|positive regulation of protein serine/threonine kinase activity|re…
LOC102589632	0.149423	0.0329705	0.51171	0.238818	0.424907	0.898798	0.0307757	0	0.0313171	102589632	protein_coding
LOC102589641	35.2725	40.4331	36.3109	45.2457	36.8858	67.4018	18.2699	15.463	17.4313	102589641	protein_coding				sot03010	Ribosome
LOC102589652	7.1972	0.96164	2.43313	0.447783	2.07395	1.33912	8.74542	11.3602	2.94902	102589652	protein_coding
LOC102589666	805.15	1106.29	1128.58	692.032	360.105	561.441	288.503	262.187	326.431	102589666	protein_coding		GO:0009507,GO:0005829,GO:0005783,GO:0005768,GO:0005576,GO:0005795,GO:0016020,GO:0005771,GO:0005886,GO:0009506,GO:0005802,GO:0003755,GO:0051082,GO:0006457,GO:0048364	chloroplast|cytosol|endoplasmic reticulum|endosome|extracellular region|Golgi stack|membrane|multivesicular body|plasma membrane|plasmodesma|trans-Golgi network|peptidyl-prolyl cis-trans isomerase activity|unfolded protein binding|protein folding|root development
LOC102589672	0.497171	0	0.400612	2.35073	6.46299	9.30392	5.93915	8.73843	2.32714	102589672	protein_coding		GO:0031225,GO:0046658,GO:0005783,GO:0005576,GO:0005794,GO:0009505,GO:0005886,GO:0008289,GO:0042335,GO:0050832,GO:0006869	anchored component of membrane|anchored component of plasma membrane|endoplasmic reticulum|extracellular region|Golgi apparatus|plant-type cell wall|plasma membrane|lipid binding|cuticle development|defense response to fungus|lipid transport
LOC102589677	32.1364	22.2484	26.4015	13.6254	23.0274	13.411	18.771	15.5206	13.2414	102589677	protein_coding		GO:0005737,GO:0016020,GO:0043531,GO:0005524,GO:0009626	cytoplasm|membrane|ADP binding|ATP binding|plant-type hypersensitive response
LOC102589682	2.35822	2.46001	1.88543	4.06972	2.17133	2.12416	7.38957	7.42293	7.39456	102589682	protein_coding		GO:0005524,GO:0004386,GO:0046872,GO:0003723	ATP binding|helicase activity|metal ion binding|RNA binding
LOC102589687	66.7348	131.171	87.5198	229.749	128.536	254.116	79.6826	47.4475	78.1388	102589687	protein_coding		GO:0022625,GO:0003735,GO:0002181,GO:0042273	cytosolic large ribosomal subunit|structural constituent of ribosome|cytoplasmic translation|ribosomal large subunit biogenesis	sot03010	Ribosome
LOC102589702	14.6173	4.52945	6.09078	3.75931	3.38773	2.49446	9.1517	11.3642	7.00916	102589702	protein_coding		GO:0005634,GO:0005524,GO:0003677,GO:0004386,GO:1900370	nucleus|ATP binding|DNA binding|helicase activity|positive regulation of RNA interference	sot03440	Homologous recombination
LOC102589703	0.427627	1.44156	1.38787	2.18328	0.386039	0.541295	9.19901	14.6447	17.6014	102589703	protein_coding		GO:0042807,GO:0009941,GO:0016021,GO:0009705,GO:0000326,GO:0005774,GO:0005773,GO:0015204,GO:0015250,GO:0080170,GO:0015840,GO:0006833	central vacuole|chloroplast envelope|integral component of membrane|plant-type vacuole membrane|protein storage vacuole|vacuolar membrane|vacuole|urea transmembrane transporter activity|water channel activity|hydrogen peroxide transmembrane transport|urea transport|water transport
LOC102589714	2.28234	5.27723	5.05569	17.5664	21.3853	30.1334	18.0557	14.5626	19.3722	102589714	protein_coding		GO:0005634,GO:0003677,GO:0008289,GO:0030154	nucleus|DNA binding|lipid binding|cell differentiation
LOC102589724	5.70601	5.3959	6.71758	13.9693	18.9546	19.7401	12.3628	12.6198	15.1984	102589724	protein_coding
LOC102589729	0.630055	0.667311	0.621917	1.85036	1.97082	5.24838	5.76172	1.91206	2.78628	102589729	protein_coding		GO:0005634,GO:0003677,GO:0003700,GO:0060774,GO:0009873,GO:0010311,GO:0060772,GO:0060771,GO:0040019,GO:0009791,GO:0048364,GO:0009845	nucleus|DNA binding|DNA-binding transcription factor activity|auxin mediated signaling pathway involved in phyllotactic patterning|ethylene-activated signaling pathway|lateral root formation|leaf phyllotactic patterning|phyllotactic patterning|positive regulation of embryonic development|post-embryonic development|root development|seed germination
LOC102589733	2.3438	3.50164	3.76244	6.63359	14.6788	14.0182	6.33594	3.51939	6.62649	102589733	protein_coding
LOC102589738	2.66805	1.5021	1.06046	1.99782	1.57598	1.00964	5.34717	5.60592	3.8904	102589738	protein_coding		GO:0005768,GO:0010008,GO:0005739,GO:0000285,GO:0005524,GO:0046872,GO:0010256,GO:0046854,GO:0009555,GO:0090332,GO:0007033	endosome|endosome membrane|mitochondrion|1-phosphatidylinositol-3-phosphate 5-kinase activity|ATP binding|metal ion binding|endomembrane system organization|phosphatidylinositol phosphorylation|pollen development|stomatal closure|vacuole organization	sot00562,sot04070,sot04145	Inositol phosphate metabolism|Phosphatidylinositol signaling system|Phagosome
LOC102589760	31.3744	13.1892	17.7348	10.5639	22.1671	34.1157	7.35329	6.1304	5.66867	102589760	protein_coding		GO:0016021,GO:0005886	integral component of membrane|plasma membrane
LOC102589765	72.3477	59.4305	78.8941	29.6808	44.0377	29.0676	33.642	55.9125	42.2945	102589765	protein_coding		GO:0005829,GO:0005634,GO:0005666,GO:0003899,GO:0006383	cytosol|nucleus|RNA polymerase III complex|DNA-directed 5'-3' RNA polymerase activity|transcription by RNA polymerase III	sot03020	RNA polymerase
LOC102589784	1.4684	1.65227	1.03752	2.50306	2.64129	1.91087	5.20613	6.85895	3.95032	102589784	protein_coding		GO:0005737,GO:0005634,GO:0005886,GO:0070696,GO:0004842,GO:0010150,GO:0090359,GO:0010115,GO:0010380,GO:0010271	cytoplasm|nucleus|plasma membrane|transmembrane receptor protein serine/threonine kinase binding|ubiquitin-protein transferase activity|leaf senescence|negative regulation of abscisic acid biosynthetic process|regulation of abscisic acid biosynthetic process|regulation of chlorophyll biosynthetic process|regulation of chlorophyll catabolic process
LOC102589786	2.81572	2.30584	3.12845	1.91377	4.74637	3.65088	1.43489	0.605639	0.365033	102589786	protein_coding				sot00400	Phenylalanine, tyrosine and tryptophan biosynthesis
LOC102589795	2.65025	0.206395	0.188429	5.0456	6.93475	3.72255	1.60546	0.946221	1.04557	102589795	protein_coding		GO:0005634,GO:0003677,GO:0003700,GO:0009631,GO:0009409,GO:0009414	nucleus|DNA binding|DNA-binding transcription factor activity|cold acclimation|response to cold|response to water deprivation
LOC102589799	17.8178	11.5221	11.8953	15.4055	13.5527	13.3902	28.4103	36.0142	21.2413	102589799	protein_coding
LOC102589800	36.1721	35.2039	33.0938	30.799	40.2347	45.3684	19.0688	15.5594	21.2995	102589800	protein_coding
LOC102589805	0.100809	0.0556092	0	0	0	0	0.596935	1.43405	0.0264102	102589805	protein_coding		GO:0005829,GO:0016020,GO:1902387,GO:1902388,GO:0120013,GO:0008289,GO:0035627,GO:0120009	cytosol|membrane|ceramide 1-phosphate binding|ceramide 1-phosphate transporter activity|intermembrane lipid transfer activity|lipid binding|ceramide transport|intermembrane lipid transfer
LOC102589817	11.869	9.38296	10.5994	58.0708	55.5414	68.3616	38.3871	21.2104	46.5364	102589817	protein_coding		GO:0009941,GO:0005783,GO:0005789,GO:0016021,GO:0000254,GO:0005506,GO:0080065,GO:0009793,GO:0016126	chloroplast envelope|endoplasmic reticulum|endoplasmic reticulum membrane|integral component of membrane|C-4 methylsterol oxidase activity|iron ion binding|4-alpha-methyl-delta7-sterol oxidation|embryo development ending in seed dormancy|sterol biosynthetic process	sot00100	Steroid biosynthesis
LOC102589823	0.617952	0.647675	0.248968	0.308641	0.188276	0.112638	1.87732	1.72883	1.42466	102589823	protein_coding
LOC102589826	0.757192	0.875802	0.479741	2.02512	3.60932	2.71584	6.9802	8.08432	3.71147	102589826	protein_coding		GO:0005634,GO:0003677,GO:0003700,GO:0030154,GO:0009908,GO:0010073,GO:0048481,GO:0048316,GO:0010093	nucleus|DNA binding|DNA-binding transcription factor activity|cell differentiation|flower development|meristem maintenance|plant ovule development|seed development|specification of floral organ identity
LOC102589832	2.60554	1.63481	1.62012	7.24139	5.3091	11.3461	11.6746	9.46083	9.265	102589832	protein_coding		GO:0048046,GO:0016021,GO:0016020,GO:0000325,GO:0009506,GO:0005774,GO:0005773,GO:0005524,GO:0042626,GO:0010290,GO:0015431,GO:0008559,GO:0055085	apoplast|integral component of membrane|membrane|plant-type vacuole|plasmodesma|vacuolar membrane|vacuole|ATP binding|ATPase activity, coupled to transmembrane movement of substances|chlorophyll catabolite transmembrane transporter activity|glutathione S-conjugate-exporting ATPase activity|xenobiotic transmembrane transporting ATPase activity|transmembrane transport
LOC102589833	9.6373	6.59725	5.23358	8.23503	10.5835	13.3601	6.48691	2.69785	3.83285	102589833	protein_coding
LOC102589838	2.07187	1.89294	1.72817	3.77276	7.56187	5.28125	5.0452	4.96338	4.63638	102589838	protein_coding		GO:0016021,GO:0005886,GO:0005775,GO:0005524,GO:0004713,GO:0006952,GO:0009877,GO:1902290,GO:0006486,GO:1900150,GO:0002237	integral component of membrane|plasma membrane|vacuolar lumen|ATP binding|protein tyrosine kinase activity|defense response|nodulation|positive regulation of defense response to oomycetes|protein glycosylation|regulation of defense response to fungus|response to molecule of bacterial origin
LOC102589851	2.38806	1.04437	1.69023	3.00871	6.68594	6.70578	2.34849	1.79548	2.1869	102589851	protein_coding		GO:0005737,GO:0046872,GO:0061630,GO:0016567	cytoplasm|metal ion binding|ubiquitin protein ligase activity|protein ubiquitination
LOC102589866	0	0.324387	0.0789736	0.0195805	0.119444	0.178647	1.23136	0.501917	0.718945	102589866	protein_coding		GO:0048046,GO:0005618,GO:0030145,GO:0045735	apoplast|cell wall|manganese ion binding|nutrient reservoir activity
LOC102589873	0.0927827	0.0584935	0.146855	0.238326	1.0769	0.205361	2.37508	2.96657	1.59735	102589873	protein_coding		GO:0009507,GO:0016020,GO:0008289,GO:0007049,GO:0051301	chloroplast|membrane|lipid binding|cell cycle|cell division
LOC102589875	19.6133	17.2442	17.4952	42.7517	35.6223	34.9234	78.1273	88.5877	72.1485	102589875	protein_coding		GO:0015030,GO:0005719,GO:0005730,GO:0005654,GO:0003682,GO:0004521,GO:0035198,GO:0035197,GO:0006342,GO:0031048,GO:0009816,GO:0051607,GO:0006306,GO:0016458,GO:0051567,GO:0019048,GO:0070919,GO:0030422,GO:0006417,GO:0080188	Cajal body|nuclear euchromatin|nucleolus|nucleoplasm|chromatin binding|endoribonuclease activity|miRNA binding|siRNA binding|chromatin silencing|chromatin silencing by small RNA|defense response to bacterium, incompatible interaction|defense response to virus|DNA methylation|gene silencing|histone H3-K9 methylation|modulation by virus of host morphology or physiology|production of siRNA involved …
LOC102589877	5.15412	3.64621	3.34864	4.14634	4.29546	7.20743	2.45132	2.3507	2.61813	102589877	protein_coding		GO:0032153,GO:0005737,GO:0005829,GO:0005634,GO:0043998,GO:0010485,GO:1990189,GO:0043968,GO:0043967,GO:0017196,GO:0006474,GO:0061187	cell division site|cytoplasm|cytosol|nucleus|H2A histone acetyltransferase activity|H4 histone acetyltransferase activity|peptide-serine-N-acetyltransferase activity|histone H2A acetylation|histone H4 acetylation|N-terminal peptidyl-methionine acetylation|N-terminal protein amino acid acetylation|regulation of chromatin silencing at rDNA
LOC102589878	60.5365	50.9161	62.4674	32.7448	41.1263	35.3801	30.6478	36.6334	33.5748	102589878	protein_coding		GO:0097540,GO:0005879,GO:0097545,GO:0036064,GO:0005875,GO:0031514,GO:0035082,GO:0060271,GO:0072594,GO:2000155,GO:0060296	axonemal central pair|axonemal microtubule|axonemal outer doublet|ciliary basal body|microtubule associated complex|motile cilium|axoneme assembly|cilium assembly|establishment of protein localization to organelle|positive regulation of cilium-dependent cell motility|regulation of cilium beat frequency involved in ciliary motility
LOC102589915	1.97614	1.45346	1.42173	1.6215	0.629161	0.75757	4.11858	4.69267	3.28708	102589915	protein_coding
LOC102589919	0.0447902	0	0	0.402675	0.386652	0.142873	0	0.0212386	0	102589919	protein_coding		GO:0005634,GO:0003700,GO:0043565,GO:0044212,GO:0030154,GO:0006952,GO:0006355,GO:0009737,GO:0006970,GO:0009651,GO:0009611	nucleus|DNA-binding transcription factor activity|sequence-specific DNA binding|transcription regulatory region DNA binding|cell differentiation|defense response|regulation of transcription, DNA-templated|response to abscisic acid|response to osmotic stress|response to salt stress|response to wounding
LOC102589925	139.615	101.21	111.261	72.5517	71.8446	68.7393	72.0236	135.931	94.0081	102589925	protein_coding		GO:0102978,GO:0008270	furaneol oxidoreductase activity|zinc ion binding
LOC102589931	4.93718	0.512111	2.6777	0	0.128568	0	0	0	0	102589931	protein_coding		GO:0031410,GO:0005794,GO:0032366	cytoplasmic vesicle|Golgi apparatus|intracellular sterol transport
LOC102589950	52.1585	47.3579	81.0613	11.9724	24.6149	17.5581	22.7198	27.2795	39.4938	102589950	protein_coding		GO:0046872	metal ion binding
LOC102589957	9.04414	5.41777	3.3449	12.3163	38.7498	12.9758	8.04045	6.36583	5.29416	102589957	protein_coding		GO:0005634,GO:0003700,GO:0046872,GO:0043565,GO:0035264,GO:0045892,GO:0010117,GO:0015979,GO:0009737,GO:0010200,GO:0009409,GO:0009644,GO:0006979,GO:0009651,GO:0009414,GO:0009611	nucleus|DNA-binding transcription factor activity|metal ion binding|sequence-specific DNA binding|multicellular organism growth|negative regulation of transcription, DNA-templated|photoprotection|photosynthesis|response to abscisic acid|response to chitin|response to cold|response to high light intensity|response to oxidative stress|response to salt stress|response to water deprivation|response t…
LOC102589960	67.2584	42.0622	52.4928	34.4616	32.424	35.238	29.7494	53.5146	32.4809	102589960	protein_coding
LOC102589962	7.03554	16.6008	10.5056	5.62911	6.21436	3.85962	17.401	25.0631	14.6655	102589962	protein_coding		GO:0005618,GO:0005773,GO:0004565,GO:0030246,GO:0005975	cell wall|vacuole|beta-galactosidase activity|carbohydrate binding|carbohydrate metabolic process
LOC102589970	0.581501	0.717922	0.515978	1.03727	1.82794	2.23344	0.82697	0.551473	0.66741	102589970	protein_coding
LOC102589972	0.404674	0.334846	0.189242	0	0.0733897	0	0.0893015	0.082238	0.136309	102589972	protein_coding		GO:0016021,GO:0020037,GO:0005506,GO:0004497,GO:0016705	integral component of membrane|heme binding|iron ion binding|monooxygenase activity|oxidoreductase activity, acting on paired donors, with incorporation or reduction of molecular oxygen
LOC102589978	0.153497	0.399176	0.26504	0.99665	1.40301	2.69797	1.05006	0.457508	0.540012	102589978	protein_coding		GO:0048046,GO:0005507,GO:0052716,GO:0016722,GO:0046274	apoplast|copper ion binding|hydroquinone:oxygen oxidoreductase activity|oxidoreductase activity, oxidizing metal ions|lignin catabolic process
LOC102589985	42.0747	15.13	20.5265	9.62092	12.963	12.043	8.66586	19.232	11.3503	102589985	protein_coding
LOC102590012	0.289578	0.04564	0.0208336	0.0413234	0.252079	0.508981	2.59871	2.51085	1.01875	102590012	protein_coding	serine/threonine-protein kinase SAPK1-like	GO:0005737,GO:0005634,GO:0005524,GO:0004674,GO:0009738,GO:0035556,GO:0006468	cytoplasm|nucleus|ATP binding|protein serine/threonine kinase activity|abscisic acid-activated signaling pathway|intracellular signal transduction|protein phosphorylation	sot04016,sot04075	MAPK signaling pathway - plant|Plant hormone signal transduction
LOC102590020	95.3711	162.184	116.773	170.725	140.47	205.346	88.0197	33.7815	82.1291	102590020	protein_coding		GO:0009507,GO:0009535,GO:0005783,GO:0005886,GO:0010287,GO:0009579,GO:0005774,GO:0005773,GO:0004096,GO:0020037,GO:0040008,GO:0009409,GO:0009651,GO:0009414	chloroplast|chloroplast thylakoid membrane|endoplasmic reticulum|plasma membrane|plastoglobule|thylakoid|vacuolar membrane|vacuole|catalase activity|heme binding|regulation of growth|response to cold|response to salt stress|response to water deprivation
LOC102590021	2.43535	2.73672	2.82383	3.33611	1.90255	3.3558	5.29534	8.12952	5.61865	102590021	protein_coding		GO:0000243,GO:0005685,GO:0071004,GO:0000395	commitment complex|U1 snRNP|U2-type prespliceosome|mRNA 5'-splice site recognition
LOC102590027	9.59452	12.3402	14.1398	12.4846	16.8727	25.4735	9.10057	6.72853	7.72603	102590027	protein_coding
LOC102590037	0	0.061442	0.0280469	0.445047	0.876671	1.14201	8.83218	10.1142	2.53869	102590037	protein_coding
LOC102590040	2.1458	1.67651	1.32034	1.75982	2.08598	1.68932	3.85208	7.41151	3.70985	102590040	protein_coding		GO:0000110,GO:0003684,GO:0003697,GO:0000014,GO:0006281,GO:0000724,GO:0006289,GO:1901255,GO:0006296,GO:0000712,GO:0006979,GO:0009314	nucleotide-excision repair factor 1 complex|damaged DNA binding|single-stranded DNA binding|single-stranded DNA endodeoxyribonuclease activity|DNA repair|double-strand break repair via homologous recombination|nucleotide-excision repair|nucleotide-excision repair involved in interstrand cross-link repair|nucleotide-excision repair, DNA incision, 5'-to lesion|resolution of meiotic recombination in…	sot03420	Nucleotide excision repair
LOC102590052	3.09585	7.13199	9.90415	7.56095	23.6986	11.2984	8.3145	4.28111	4.30184	102590052	protein_coding
LOC102590063	198.773	304.581	243.738	434.458	238.915	574.321	241.327	117.602	202.99	102590063	protein_coding		GO:0016021,GO:0005747,GO:0005739,GO:0055114	integral component of membrane|mitochondrial respiratory chain complex I|mitochondrion|oxidation-reduction process	sot00190	Oxidative phosphorylation
LOC102590066	40.1112	60.5053	58.8862	69.2219	63.2399	102.006	46.9645	24.2734	34.5405	102590066	protein_coding		GO:0005736,GO:0005665,GO:0005666,GO:0000419,GO:0006360,GO:0006366,GO:0006383	RNA polymerase I complex|RNA polymerase II, core complex|RNA polymerase III complex|RNA polymerase V complex|transcription by RNA polymerase I|transcription by RNA polymerase II|transcription by RNA polymerase III	sot03020	RNA polymerase
LOC102590090	65.5057	36.9843	39.6347	26.7112	29.6709	25.7205	30.488	30.7381	26.4697	102590090	protein_coding		GO:0005829,GO:0051567,GO:0010482,GO:0048765,GO:0010026	cytosol|histone H3-K9 methylation|regulation of epidermal cell division|root hair cell differentiation|trichome differentiation
LOC102590104	0.0606979	0	0	0.621479	0.955484	1.20319	2.51594	1.55422	0.572466	102590104	protein_coding		GO:0016021,GO:0102336,GO:0102337,GO:0102338,GO:0009922,GO:0102756,GO:0006633,GO:0009409,GO:0009416	integral component of membrane|3-oxo-arachidoyl-CoA synthase activity|3-oxo-cerotoyl-CoA synthase activity|3-oxo-lignoceronyl-CoA synthase activity|fatty acid elongase activity|very-long-chain 3-ketoacyl-CoA synthase activity|fatty acid biosynthetic process|response to cold|response to light stimulus	sot00062,sot04626	Fatty acid elongation|Plant-pathogen interaction
LOC102590117	0.345627	2.30257	1.31216	2.2043	1.87658	0.77538	4.94199	3.64339	4.86176	102590117	protein_coding		GO:0009514,GO:0004474,GO:0006097,GO:0006099	glyoxysome|malate synthase activity|glyoxylate cycle|tricarboxylic acid cycle	sot00620,sot00630	Pyruvate metabolism|Glyoxylate and dicarboxylate metabolism
LOC102590121	0.987985	3.50479	1.95964	10.6739	5.52635	11.6918	11.5519	5.44883	8.93581	102590121	protein_coding		GO:0005634,GO:0003700,GO:0046983,GO:0043565,GO:0006355	nucleus|DNA-binding transcription factor activity|protein dimerization activity|sequence-specific DNA binding|regulation of transcription, DNA-templated
LOC102590138	1.25003	3.75277	3.23241	8.59665	8.98427	12.1703	12.2418	10.2134	8.62802	102590138	protein_coding
LOC102590158	0.719004	1.28392	1.28415	5.98274	4.56195	8.51199	8.74792	3.68354	7.06086	102590158	protein_coding		GO:0016020,GO:0005634,GO:0003700,GO:0042802,GO:0044212,GO:0009734,GO:0009793,GO:0009908,GO:0010305,GO:0009942,GO:0048507,GO:0006355,GO:0009733,GO:0048364,GO:0010051	membrane|nucleus|DNA-binding transcription factor activity|identical protein binding|transcription regulatory region DNA binding|auxin-activated signaling pathway|embryo development ending in seed dormancy|flower development|leaf vascular tissue pattern formation|longitudinal axis specification|meristem development|regulation of transcription, DNA-templated|response to auxin|root development|xyle…	sot04075	Plant hormone signal transduction
LOC102590160	95.6323	240	155.188	243.009	142.022	306.873	119.717	76.5953	114.314	102590160	protein_coding		GO:0005743,GO:0005753,GO:0000275,GO:0005739,GO:0046933,GO:0015986	mitochondrial inner membrane|mitochondrial proton-transporting ATP synthase complex|mitochondrial proton-transporting ATP synthase complex, catalytic core F(1)|mitochondrion|proton-transporting ATP synthase activity, rotational mechanism|ATP synthesis coupled proton transport	sot00190	Oxidative phosphorylation
LOC102590185	11.0527	5.43605	5.36337	5.62505	5.23326	4.23597	11.3325	17.0148	10.1185	102590185	protein_coding
LOC102590196	0.313833	0.0301078	0.0962048	0	0.138576	0.0124357	8.10787	9.13586	2.30213	102590196	protein_coding		GO:0007623	circadian rhythm
LOC102590200	85.2932	88.2286	298.54	39.1778	47.771	6.15451	40.5953	54.1362	57.4148	102590200	protein_coding		GO:0006952	defense response
LOC102590201	0.62085	0.208466	0.679715	1.24035	3.0704	3.12438	2.27947	2.15037	1.21636	102590201	protein_coding
LOC102590235	4.10603	3.02001	2.8158	7.30139	6.77262	10.0853	2.21919	1.90557	1.00705	102590235	protein_coding		GO:0005737,GO:0005634	cytoplasm|nucleus
LOC102590241	2.72072	2.97644	2.25679	0.776507	1.34674	1.41692	1.22434	1.47442	0.503142	102590241	protein_coding		GO:0102911,GO:0000166,GO:0009807,GO:0051289	(-)-secoisolariciresinol dehydrogenase activity|nucleotide binding|lignan biosynthetic process|protein homotetramerization
LOC102590242	15.9538	0.0567779	0.570193	0.08568	1.86415	0.25015	16.9948	7.95542	3.37965	102590242	protein_coding		GO:0009570,GO:0005524,GO:0042802	chloroplast stroma|ATP binding|identical protein binding
LOC102590243	13.1157	8.56392	11.2524	5.86824	4.29222	7.16437	6.13682	4.16842	4.1189	102590243	protein_coding		GO:0043231,GO:0080043,GO:0080046,GO:0080044,GO:0035251,GO:0008194,GO:0051555	intracellular membrane-bounded organelle|quercetin 3-O-glucosyltransferase activity|quercetin 4'-O-glucosyltransferase activity|quercetin 7-O-glucosyltransferase activity|UDP-glucosyltransferase activity|UDP-glycosyltransferase activity|flavonol biosynthetic process	sot00908	Zeatin biosynthesis
LOC102590249	2.43982	7.21188	7.83604	12.1399	15.6152	35.5777	10.6192	2.18286	6.56077	102590249	protein_coding
LOC102590251	46.0932	32.6502	26.3218	85.4883	78.0098	115.642	103.906	74.1863	79.7688	102590251	protein_coding		GO:0003677,GO:0003723,GO:0008270,GO:0006355	DNA binding|RNA binding|zinc ion binding|regulation of transcription, DNA-templated
LOC102590254	3.30266	0.54316	1.09507	0.655718	0.895828	0.598259	7.68953	1.10889	1.50477	102590254	protein_coding				sot00999	Biosynthesis of various plant secondary metabolites
LOC102590255	201.042	110.557	139.001	64.7125	115.567	92.043	106.516	94.7308	81.7678	102590255	protein_coding		GO:0005737,GO:0016021,GO:0005743	cytoplasm|integral component of membrane|mitochondrial inner membrane	sot04146	Peroxisome
LOC102590270	58.3079	72.5469	76.3964	39.0594	54.9774	35.1305	40.7212	59.4556	51.0494	102590270	protein_coding
LOC102590280	52.9377	17.7799	16.3618	17.0668	18.2157	14.0745	31.369	49.7725	27.5354	102590280	protein_coding		GO:0005737,GO:0005634,GO:0003677,GO:0003700,GO:0046982,GO:0042803,GO:0010197,GO:0009737,GO:0010201,GO:0009610	cytoplasm|nucleus|DNA binding|DNA-binding transcription factor activity|protein heterodimerization activity|protein homodimerization activity|polar nucleus fusion|response to abscisic acid|response to continuous far red light stimulus by the high-irradiance response system|response to symbiotic fungus
LOC102590283	2.56442	1.35991	0.613631	1.50019	2.17273	3.87376	10.797	20.6115	4.94412	102590283	protein_coding		GO:0051260,GO:0016567	protein homooligomerization|protein ubiquitination
LOC102590284	14.3741	8.08404	8.4549	5.86118	7.09949	6.88276	5.0595	2.28972	3.6775	102590284	protein_coding		GO:0016021,GO:0005886	integral component of membrane|plasma membrane
LOC102590285	0.432738	1.20001	1.11912	2.21976	5.79645	7.86649	2.08368	1.58611	0.870194	102590285	protein_coding
LOC102590286	0.93574	0.376895	0.688177	0.0445108	0.150846	0.0135368	0.535356	0.295807	0.389124	102590286	protein_coding		GO:0016021,GO:0020037,GO:0005506,GO:0004497,GO:0016705	integral component of membrane|heme binding|iron ion binding|monooxygenase activity|oxidoreductase activity, acting on paired donors, with incorporation or reduction of molecular oxygen
LOC102590301	14.5146	6.45777	14.0538	8.00457	67.2551	10.6102	4.1817	3.19546	4.97956	102590301	protein_coding		GO:0051213,GO:0046872,GO:0002229,GO:0046244	dioxygenase activity|metal ion binding|defense response to oomycetes|salicylic acid catabolic process
LOC102590302	13.8262	9.232	8.31075	9.00592	8.20718	7.51991	17.552	23.0219	16.3028	102590302	protein_coding		GO:0005737,GO:0016020,GO:0006886	cytoplasm|membrane|intracellular protein transport
LOC102590303	0	0.139667	0.212516	1.2435	1.02854	1.69218	0.543205	0.260124	0.331656	102590303	protein_coding
LOC102590308	86.1817	20.7559	22.3863	17.3669	27.9066	18.6909	39.4374	102.249	44.2214	102590308	protein_coding		GO:0005886,GO:0005524,GO:0016887,GO:0005215	plasma membrane|ATP binding|ATPase activity|transporter activity
LOC102590311	1.06822	0.774131	0.305906	0.732299	0.82961	0.276796	1.93052	2.2049	1.83279	102590311	protein_coding		GO:0005634,GO:0003677,GO:0003700,GO:0071281,GO:0009873,GO:0042762,GO:0006355	nucleus|DNA binding|DNA-binding transcription factor activity|cellular response to iron ion|ethylene-activated signaling pathway|regulation of sulfur metabolic process|regulation of transcription, DNA-templated	sot04016,sot04075	MAPK signaling pathway - plant|Plant hormone signal transduction
LOC102590313	22.6822	27.2732	31.823	31.2788	32.3514	33.1031	74.3632	123.122	73.0353	102590313	protein_coding		GO:0005829,GO:0017057,GO:0005975,GO:0009051	cytosol|6-phosphogluconolactonase activity|carbohydrate metabolic process|pentose-phosphate shunt, oxidative branch	sot00030	Pentose phosphate pathway
LOC102590316	0.0137547	0.0303501	0.0138542	0.316016	0.768304	0.53904	0.269132	0.169578	0.172968	102590316	protein_coding		GO:0005622,GO:0005886,GO:0004435,GO:0004629,GO:0042742,GO:0009553,GO:0048437,GO:0035556,GO:0016042,GO:0009556,GO:0010601	intracellular|plasma membrane|phosphatidylinositol phospholipase C activity|phospholipase C activity|defense response to bacterium|embryo sac development|floral organ development|intracellular signal transduction|lipid catabolic process|microsporogenesis|positive regulation of auxin biosynthetic process	sot00562,sot04070	Inositol phosphate metabolism|Phosphatidylinositol signaling system
LOC102590323	14.1185	5.19212	4.78104	11.7121	17.0168	16.0472	8.64847	5.9252	5.90959	102590323	protein_coding
LOC102590326	27.9271	15.334	27.9333	48.8087	68.6486	152.773	35.0719	23.6809	27.3434	102590326	protein_coding		GO:0005829,GO:0005576,GO:0009505,GO:0005773,GO:0020037,GO:0046872,GO:0004601,GO:0042744,GO:0009809,GO:0006979,GO:0010228	cytosol|extracellular region|plant-type cell wall|vacuole|heme binding|metal ion binding|peroxidase activity|hydrogen peroxide catabolic process|lignin biosynthetic process|response to oxidative stress|vegetative to reproductive phase transition of meristem	sot00940	Phenylpropanoid biosynthesis
LOC102590332	2.96126	0.973162	1.77691	0	2.55951	2.584	0	0	0	102590332	non_coding
LOC102590365	22.4912	14.5639	17.123	26.2898	52.2179	76.6087	28.4168	25.4853	17.6697	102590365	protein_coding
LOC102590370	186.897	115.789	166.451	56.6567	115.685	74.0461	59.1121	132.582	82.3903	102590370	protein_coding				sot03013	Nucleocytoplasmic transport
LOC102590379	1.09684	1.2101	0.308307	0.815366	1.37299	4.55649	18.1777	8.41835	5.05207	102590379	protein_coding
LOC102590383	107.462	87.7259	93.2358	57.0032	55.2892	70.497	33.0174	34.9801	39.0988	102590383	protein_coding		GO:0071013,GO:0000243,GO:0005829,GO:0005730,GO:0034715,GO:0034719,GO:0005685,GO:0005689,GO:0005686,GO:0005687,GO:0005682,GO:0003723,GO:0048589,GO:0000398,GO:0000387	catalytic step 2 spliceosome|commitment complex|cytosol|nucleolus|pICln-Sm protein complex|SMN-Sm protein complex|U1 snRNP|U12-type spliceosomal complex|U2 snRNP|U4 snRNP|U5 snRNP|RNA binding|developmental growth|mRNA splicing, via spliceosome|spliceosomal snRNP assembly	sot03040	Spliceosome
LOC102590402	1.11641	2.8852	1.32473	3.68169	7.42415	9.63118	2.3624	2.52362	1.97124	102590402	non_coding		GO:0005874,GO:0009524,GO:0009506,GO:0009574,GO:0005819,GO:0005524,GO:0008017,GO:0016740,GO:0007349,GO:0000911,GO:0010342,GO:0009556,GO:0000914,GO:0009555,GO:0006468,GO:0010245	microtubule|phragmoplast|plasmodesma|preprophase band|spindle|ATP binding|microtubule binding|transferase activity|cellularization|cytokinesis by cell plate formation|endosperm cellularization|microsporogenesis|phragmoplast assembly|pollen development|protein phosphorylation|radial microtubular system formation
LOC102590406	0.25528	0.259976	0.247236	0.549238	1.13675	1.44069	2.80081	2.66307	1.34787	102590406	protein_coding		GO:0005737,GO:0005524,GO:0043424,GO:0004672,GO:0004674,GO:0035556,GO:0048573,GO:0006468	cytoplasm|ATP binding|protein histidine kinase binding|protein kinase activity|protein serine/threonine kinase activity|intracellular signal transduction|photoperiodism, flowering|protein phosphorylation
LOC102590416	1.93419	0.456104	0.327173	0.147488	0.434854	0.0941946	5.15451	2.16337	0.866461	102590416	protein_coding		GO:0005634,GO:0005524,GO:0042802,GO:0004672,GO:0009585	nucleus|ATP binding|identical protein binding|protein kinase activity|red, far-red light phototransduction
LOC102590448	1.2279	2.13625	2.04544	0.566109	0.647503	0.139886	0.814639	0.895764	1.01456	102590448	protein_coding		GO:0005634,GO:0003700,GO:0046872,GO:0003676,GO:0009738,GO:0009788,GO:0009640	nucleus|DNA-binding transcription factor activity|metal ion binding|nucleic acid binding|abscisic acid-activated signaling pathway|negative regulation of abscisic acid-activated signaling pathway|photomorphogenesis
LOC102590457	60.4102	41.0381	59.1039	16.0089	27.4857	18.7122	14.995	35.8677	20.7153	102590457	protein_coding		GO:0005737,GO:0033588,GO:0005634,GO:0016746,GO:0002098	cytoplasm|Elongator holoenzyme complex|nucleus|transferase activity, transferring acyl groups|tRNA wobble uridine modification
LOC102590468	7.35568	15.2863	12.2113	28.8209	27.75	46.2769	13.8281	13.4493	20.2209	102590468	protein_coding		GO:0009793	embryo development ending in seed dormancy
LOC102590470	4.86759	10.951	7.69063	20.7363	10.7593	28.4876	10.8118	6.20024	6.10109	102590470	protein_coding		GO:0000786,GO:0005634,GO:0003677,GO:0046982	nucleosome|nucleus|DNA binding|protein heterodimerization activity
LOC102590473	0.0548717	0.504482	0.368456	0.0182707	0.0185757	0.0166697	0.0941798	0.0173461	0.0958365	102590473	protein_coding		GO:0016021,GO:0020037,GO:0005506,GO:0004497,GO:0016705	integral component of membrane|heme binding|iron ion binding|monooxygenase activity|oxidoreductase activity, acting on paired donors, with incorporation or reduction of molecular oxygen
LOC102590479	164.337	80.0924	124.426	53.4705	98.0812	65.8456	51.1814	71.3416	54.9189	102590479	protein_coding
LOC102590483	262.782	146.821	106.201	107.362	210.994	119.183	354.995	500.292	291.533	102590483	protein_coding		GO:0005737,GO:0016161,GO:0000272	cytoplasm|beta-amylase activity|polysaccharide catabolic process
LOC102590489	2.57105	0.963185	0.451774	0.808082	1.3259	1.78843	3.01888	4.21572	1.92209	102590489	protein_coding		GO:0005634,GO:0000160,GO:0048511	nucleus|phosphorelay signal transduction system|rhythmic process	sot04712	Circadian rhythm - plant
LOC102590518	4.4686	7.03478	4.41435	16.8764	18.3974	21.7728	25.8588	15.24	13.8323	102590518	protein_coding		GO:0050505	hydroquinone glucosyltransferase activity
LOC102590529	129.032	265.577	179.84	456.394	251.652	521.648	229.468	124.528	211.282	102590529	protein_coding		GO:0009507,GO:0005829,GO:0022626,GO:0022627,GO:0016020,GO:0005730,GO:0005886,GO:0042788,GO:0005774,GO:0003729,GO:0003735,GO:0006412	chloroplast|cytosol|cytosolic ribosome|cytosolic small ribosomal subunit|membrane|nucleolus|plasma membrane|polysomal ribosome|vacuolar membrane|mRNA binding|structural constituent of ribosome|translation	sot03010	Ribosome
LOC102590531	2.8339	5.29105	3.5817	11.6363	10.3362	12.2061	12.6838	7.86887	11.0651	102590531	protein_coding		GO:0005886,GO:0046872,GO:0061630,GO:0009630,GO:0016567,GO:0048364	plasma membrane|metal ion binding|ubiquitin protein ligase activity|gravitropism|protein ubiquitination|root development
LOC102590533	0.591647	0.0851402	0.336827	0.745182	5.35559	3.54008	0.423853	0.780655	0.59305	102590533	non_coding		GO:0005737,GO:0005634,GO:0016925	cytoplasm|nucleus|protein sumoylation
LOC102590543	78.6719	40.1906	88.2307	19.2383	50.0749	21.1747	25.3531	22.3354	25.6801	102590543	protein_coding		GO:0016491	oxidoreductase activity	sot00999	Biosynthesis of various plant secondary metabolites
LOC102590547	0.901311	0.642524	1.21509	3.26891	3.49246	5.33304	2.65604	2.10405	2.07793	102590547	protein_coding		GO:0016021,GO:0005739,GO:0000741,GO:0010197,GO:0009651	integral component of membrane|mitochondrion|karyogamy|polar nucleus fusion|response to salt stress
LOC102590553	3.20841	6.07383	4.70051	10.3432	6.1836	11.1315	5.51931	2.10917	3.82068	102590553	protein_coding
LOC102590570	205.951	299.477	239.528	357.26	263.204	577.697	212.539	132.09	203.77	102590570	protein_coding
LOC102590576	0.0484094	0.0762975	0.0348281	0.414488	0.273914	0.38447	0.413067	0.124612	0.123201	102590576	protein_coding
LOC102590583	0.581207	0.458016	0.669038	3.99492	4.70809	9.11844	5.47234	2.91346	3.11784	102590583	protein_coding		GO:0016021,GO:0005886,GO:0015293,GO:0006865,GO:0009734	integral component of membrane|plasma membrane|symporter activity|amino acid transport|auxin-activated signaling pathway	sot04075	Plant hormone signal transduction
LOC102590585	123.011	73.4319	81.4819	87.8142	71.0579	115.894	40.1821	46.1433	48.0322	102590585	protein_coding
LOC102590599	18.9463	10.4115	3.99687	5.53502	7.38597	9.36353	17.3417	46.9657	14.1537	102590599	protein_coding
LOC102590600	4.58995	7.59587	6.0986	0.634093	1.93403	4.1832	3.62054	1.57447	7.67548	102590600	protein_coding		GO:0046872	metal ion binding
LOC102590627	0.441272	0.446934	0.400744	0.513055	0.499578	0.428539	0.975907	1.22801	0.856621	102590627	non_coding		GO:0005694,GO:0032300,GO:0005634,GO:0005524,GO:0016887,GO:0030983,GO:0003697,GO:0006298,GO:0007131	chromosome|mismatch repair complex|nucleus|ATP binding|ATPase activity|mismatched DNA binding|single-stranded DNA binding|mismatch repair|reciprocal meiotic recombination
LOC102590629	1.91291	0.621827	0.756934	4.60649	6.67815	2.84858	1.28399	1.19862	2.45206	102590629	protein_coding		GO:0009507,GO:0047714,GO:0008970,GO:0004620,GO:0004806,GO:0016042	chloroplast|galactolipase activity|phospholipase A1 activity|phospholipase activity|triglyceride lipase activity|lipid catabolic process
LOC102590633	0.835523	1.3827	6.12046	0.379372	0	0.0692256	0	0	0.0795975	102590633	protein_coding
LOC102590652	6.3161	4.30972	5.49308	6.76535	13.0095	14.3332	5.32893	3.10323	3.85435	102590652	protein_coding
LOC102590654	76.5488	130.728	95.4636	184.259	165.918	307.925	99.8319	93.9133	106.121	102590654	non_coding		GO:0005840,GO:0003735,GO:0006412	ribosome|structural constituent of ribosome|translation
LOC102590655	1.33607	1.0931	1.54229	3.86141	5.67153	11.9988	9.84007	7.01876	5.23862	102590655	protein_coding
LOC102590674	5.3358	3.91041	3.28649	4.15409	4.86019	4.15159	9.68527	10.6302	7.38838	102590674	protein_coding		GO:0009507,GO:0005739,GO:0005524,GO:0003677,GO:0004824,GO:0046872,GO:0006430,GO:0048481	chloroplast|mitochondrion|ATP binding|DNA binding|lysine-tRNA ligase activity|metal ion binding|lysyl-tRNA aminoacylation|plant ovule development	sot00970	Aminoacyl-tRNA biosynthesis
LOC102590680	1.82174	3.19568	1.96336	7.73403	7.03055	18.529	8.21717	4.66472	4.7154	102590680	protein_coding		GO:0009734,GO:0010305,GO:0010087,GO:0009733	auxin-activated signaling pathway|leaf vascular tissue pattern formation|phloem or xylem histogenesis|response to auxin
LOC102590686	0.134536	0.779248	0.406525	0.40317	0.0341583	0.245227	1.59329	1.59486	1.65657	102590686	protein_coding		GO:0005737,GO:0016020,GO:0043531,GO:0005524,GO:0009626	cytoplasm|membrane|ADP binding|ATP binding|plant-type hypersensitive response
LOC102590701	2.14262	1.68684	0.565717	1.226	3.21122	4.00976	5.20564	12.7936	5.7768	102590701	protein_coding
LOC102590705	6.48029	4.30972	3.50757	8.77219	17.6219	10.9289	7.35958	4.91078	4.79172	102590705	protein_coding
LOC102590709	327.877	55.6731	54.1553	50.2796	35.2239	44.3796	39.8721	35.9166	34.923	102590709	protein_coding		GO:0005739,GO:0005524,GO:0042026	mitochondrion|ATP binding|protein refolding	sot03018	RNA degradation
LOC102590711	9.00185	8.90088	8.02465	6.36674	4.12933	5.40822	20.2758	8.90177	9.47173	102590711	protein_coding	1%2C4-alpha-glucan-branching enzyme 2-2%2C chloroplastic/amyloplastic-like			sot00500	Starch and sucrose metabolism
LOC102590725	4.47359	4.34251	3.59776	6.7724	6.19866	15.2498	5.07125	3.68348	3.76132	102590725	protein_coding		GO:0052689	carboxylic ester hydrolase activity
LOC102590727	233.791	238.201	267.519	168.149	141.808	134.172	175.469	225.186	212.623	102590727	protein_coding		GO:0005634,GO:0008143,GO:0006397	nucleus|poly(A) binding|mRNA processing
LOC102590731	0.0076767	0.118572	0	0.168704	0.288466	0.419784	1.54159	0.968278	1.02167	102590731	protein_coding		GO:0016021,GO:0035673,GO:1904680,GO:0015333	integral component of membrane|oligopeptide transmembrane transporter activity|peptide transmembrane transporter activity|peptide:proton symporter activity
LOC102590734	0.978582	1.14133	1.18279	2.56949	5.22475	6.37045	1.67001	3.10234	1.90448	102590734	protein_coding
LOC102590739	0	0.286179	0.413675	0.0215927	0.0439062	0	9.23818	2.86999	1.20057	102590739	protein_coding
LOC102590740	12.1124	8.36065	7.69651	9.95444	15.7773	11.4074	29.4084	27.8369	17.4048	102590740	protein_coding		GO:0042742,GO:0016567	defense response to bacterium|protein ubiquitination
LOC102590746	1.31041	2.90059	1.75427	2.89966	1.78568	3.20491	8.63497	6.37888	7.90036	102590746	protein_coding		GO:0005737,GO:0016020,GO:0043531,GO:0005524,GO:0009626	cytoplasm|membrane|ADP binding|ATP binding|plant-type hypersensitive response
LOC102590768	0.790078	0.616541	0.951065	0.943216	0.958959	0.807876	2.63936	3.78295	2.66559	102590768	protein_coding		GO:0012505,GO:0016021,GO:0005886,GO:0005524,GO:0004674	endomembrane system|integral component of membrane|plasma membrane|ATP binding|protein serine/threonine kinase activity
LOC102590772	166.159	65.1362	74.1389	41.7286	63.9033	63.721	25.6359	40.0607	30.0403	102590772	protein_coding		GO:0008936,GO:0019674,GO:0019363	nicotinamidase activity|NAD metabolic process|pyridine nucleotide biosynthetic process
LOC102590778	0	0	0	0	0	0	0.695302	0.373512	0.216191	102590778	protein_coding		GO:0009570,GO:0042132,GO:0046872,GO:0019253	chloroplast stroma|fructose 1,6-bisphosphate 1-phosphatase activity|metal ion binding|reductive pentose-phosphate cycle	sot00010,sot00030,sot00051,sot00710	Glycolysis / Gluconeogenesis|Pentose phosphate pathway|Fructose and mannose metabolism|Carbon fixation in photosynthetic organisms
LOC102590789	384.398	192.332	225.822	140.542	141.508	115.859	172.033	251.389	182.525	102590789	protein_coding		GO:0005737,GO:0005634,GO:0005773,GO:0005516,GO:0005528,GO:0003755,GO:0070370,GO:0061077,GO:0000413	cytoplasm|nucleus|vacuole|calmodulin binding|FK506 binding|peptidyl-prolyl cis-trans isomerase activity|cellular heat acclimation|chaperone-mediated protein folding|protein peptidyl-prolyl isomerization
LOC102590802	11.0277	0.68447	2.21836	0.108453	0.425303	0.254442	0.159726	0.426568	0.438847	102590802	protein_coding		GO:0016021,GO:0009705,GO:0005886,GO:0015112,GO:0071249,GO:0042128,GO:0015706	integral component of membrane|plant-type vacuole membrane|plasma membrane|nitrate transmembrane transporter activity|cellular response to nitrate|nitrate assimilation|nitrate transport	sot00910	Nitrogen metabolism
LOC102590810	1.1961	0.352766	0.727616	3.07572	4.43802	4.61944	2.7928	4.07685	3.54931	102590810	protein_coding
LOC102590816	3.46807	3.29106	2.50382	5.6931	8.89154	11.5046	6.33126	4.63448	5.45146	102590816	protein_coding		GO:0004632,GO:0015937	phosphopantothenate--cysteine ligase activity|coenzyme A biosynthetic process	sot00770	Pantothenate and CoA biosynthesis
LOC102590834	749.892	1432.37	1275.93	1380.86	4882.88	4249.12	877.927	1165.62	837.993	102590834	protein_coding
LOC102590916	1.77903	1.56292	0.696847	2.40238	6.5579	3.8733	0.949967	0.562389	0.65596	102590916	protein_coding		GO:0005634,GO:0003700,GO:0046983,GO:0000987,GO:0043565,GO:0000982,GO:0008134,GO:0044212,GO:0007275,GO:0045944	nucleus|DNA-binding transcription factor activity|protein dimerization activity|proximal promoter sequence-specific DNA binding|sequence-specific DNA binding|transcription factor activity, RNA polymerase II proximal promoter sequence-specific DNA binding|transcription factor binding|transcription regulatory region DNA binding|multicellular organism development|positive regulation of transcription…
LOC102590939	18.3447	3.72057	3.56041	2.55695	4.68347	3.22161	19.352	12.0799	6.59962	102590939	protein_coding				sot00999	Biosynthesis of various plant secondary metabolites
LOC102590956	109.595	24.1481	9.0502	147.615	154.578	117.961	78.8601	51.8058	65.2926	102590956	protein_coding		GO:0005634,GO:0046872,GO:0004518	nucleus|metal ion binding|nuclease activity
LOC102590958	9.34643	1.30332	4.37453	0.451197	8.82169	1.83663	1.00187	0.296558	0.291284	102590958	protein_coding		GO:0009507,GO:0009535,GO:0016021,GO:0009523,GO:0015979	chloroplast|chloroplast thylakoid membrane|integral component of membrane|photosystem II|photosynthesis
LOC102590962	79.7303	30.7052	36.926	20.6767	27.8642	30.4859	24.9887	46.0868	27.6347	102590962	protein_coding		GO:0030154,GO:0009908	cell differentiation|flower development
LOC102590969	2.13219	1.52697	1.37253	2.3434	1.97005	1.72408	4.40804	5.62029	3.85279	102590969	protein_coding		GO:0004721	phosphoprotein phosphatase activity
LOC102590997	1.39288	3.68001	4.02424	6.5907	5.6956	2.70592	12.4567	11.2281	13.2136	102590997	protein_coding		GO:0005576,GO:0006952,GO:0009607	extracellular region|defense response|response to biotic stimulus	sot04016,sot04075,sot04626	MAPK signaling pathway - plant|Plant hormone signal transduction|Plant-pathogen interaction
LOC102591001	30.9859	18.3325	17.8933	14.3865	24.5888	8.91004	5.47316	6.23808	4.70996	102591001	protein_coding		GO:0005737,GO:0005634,GO:0051213,GO:0003700,GO:0046975,GO:0046872,GO:0007623,GO:0009908,GO:0070544,GO:0042752	cytoplasm|nucleus|dioxygenase activity|DNA-binding transcription factor activity|histone methyltransferase activity (H3-K36 specific)|metal ion binding|circadian rhythm|flower development|histone H3-K36 demethylation|regulation of circadian rhythm
LOC102591004	15.332	12.4939	10.3521	14.9569	15.7431	18.2798	29.7407	47.5443	27.9238	102591004	protein_coding		GO:0005737,GO:0005829,GO:0044732,GO:0005634,GO:0005524,GO:0004674,GO:0032147,GO:0000165,GO:0048812,GO:1902412,GO:1902542,GO:0031028,GO:0023014,GO:0031098	cytoplasm|cytosol|mitotic spindle pole body|nucleus|ATP binding|protein serine/threonine kinase activity|activation of protein kinase activity|MAPK cascade|neuron projection morphogenesis|regulation of mitotic cytokinesis|regulation of protein localization to mitotic spindle pole body|septation initiation signaling|signal transduction by protein phosphorylation|stress-activated protein kinase sig…
LOC102591012	5.25691	1.70718	4.22739	2.41386	2.47568	3.96035	1.20061	0.38195	1.24394	102591012	protein_coding		GO:0052635,GO:0051213,GO:0046872,GO:0009686,GO:0009685,GO:0009735,GO:0009651	C-20 gibberellin 2-beta-dioxygenase activity|dioxygenase activity|metal ion binding|gibberellin biosynthetic process|gibberellin metabolic process|response to cytokinin|response to salt stress
LOC102591020	3164.89	590.085	796.331	455.078	594.866	427.27	319.005	437.501	416.609	102591020	protein_coding		GO:0005783,GO:0005811,GO:0005773,GO:0080186,GO:0034389,GO:0009555,GO:0045927,GO:1902584	endoplasmic reticulum|lipid droplet|vacuole|developmental vegetative growth|lipid droplet organization|pollen development|positive regulation of growth|positive regulation of response to water deprivation
LOC102591031	9.01408	5.741	4.90313	15.6947	24.1736	31.6219	12.8785	11.5892	10.572	102591031	protein_coding		GO:0005730,GO:0005634,GO:0004805,GO:0046686,GO:0005992	nucleolus|nucleus|trehalose-phosphatase activity|response to cadmium ion|trehalose biosynthetic process	sot00500	Starch and sucrose metabolism
LOC102591040	17.2059	15.9923	13.4542	19.5805	11.5742	13.9191	38.1909	42.6358	36.0031	102591040	protein_coding		GO:0030131,GO:0030665,GO:0005794,GO:0030276,GO:0043424,GO:0006886,GO:0016192	clathrin adaptor complex|clathrin-coated vesicle membrane|Golgi apparatus|clathrin binding|protein histidine kinase binding|intracellular protein transport|vesicle-mediated transport
LOC102591042	66.547	31.2732	24.9242	38.7004	29.1455	56.4798	22.0538	11.2459	16.3703	102591042	protein_coding		GO:0009507,GO:0004602,GO:0080167,GO:0006979	chloroplast|glutathione peroxidase activity|response to karrikin|response to oxidative stress	sot00480	Glutathione metabolism
LOC102591072	49.9342	12.034	15.9488	4.55604	16.1468	9.31359	18.3448	36.3176	23.5373	102591072	protein_coding		GO:0005737,GO:0005634,GO:0005524,GO:0009931,GO:0004683,GO:0004674,GO:0009738,GO:0016036,GO:0035556,GO:0018105,GO:0006468,GO:0046898,GO:0009416	cytoplasm|nucleus|ATP binding|calcium-dependent protein serine/threonine kinase activity|calmodulin-dependent protein kinase activity|protein serine/threonine kinase activity|abscisic acid-activated signaling pathway|cellular response to phosphate starvation|intracellular signal transduction|peptidyl-serine phosphorylation|protein phosphorylation|response to cycloheximide|response to light stimul…
LOC102591086	2.53501	2.7405	1.33061	3.86208	2.09277	4.56494	12.0602	10.6516	7.54729	102591086	protein_coding		GO:0005789,GO:0016021,GO:0005886,GO:0009884,GO:0042802,GO:0019900,GO:0000155,GO:0004673,GO:0043424,GO:0071215,GO:0070417,GO:0009736,GO:0007275,GO:0034757,GO:0010087,GO:0006470,GO:0010271,GO:0009909,GO:0048509,GO:0010029,GO:0048831,GO:0009737,GO:0006970,GO:0009651,GO:0009636,GO:0009414,GO:0080117	endoplasmic reticulum membrane|integral component of membrane|plasma membrane|cytokinin receptor activity|identical protein binding|kinase binding|phosphorelay sensor kinase activity|protein histidine kinase activity|protein histidine kinase binding|cellular response to abscisic acid stimulus|cellular response to cold|cytokinin-activated signaling pathway|multicellular organism development|negati…	sot04075	Plant hormone signal transduction
LOC102591088	13.6423	35.8121	26.1559	63.8938	79.9394	106.447	30.3164	20.3714	35.1135	102591088	protein_coding
LOC102591089	3.4209	4.05092	4.20367	5.55864	16.3636	18.9351	13.8568	8.59727	6.88296	102591089	protein_coding		GO:0016021,GO:0005886,GO:0051980,GO:0003006,GO:0006811,GO:0055072,GO:0010039,GO:0048316	integral component of membrane|plasma membrane|iron-nicotianamine transmembrane transporter activity|developmental process involved in reproduction|ion transport|iron ion homeostasis|response to iron ion|seed development
LOC102591113	6.3336	7.40241	6.07353	9.43233	15.0235	28.0314	8.39878	5.56771	8.16769	102591113	protein_coding
LOC102591114	0.052707	0.0116299	0.106176	0	0	0	0.249682	0.0199941	0.121514	102591114	protein_coding		GO:0000775,GO:0005634,GO:0018024,GO:0008327,GO:0010428,GO:0010429,GO:0008168,GO:0008270,GO:0016571	chromosome, centromeric region|nucleus|histone-lysine N-methyltransferase activity|methyl-CpG binding|methyl-CpNpG binding|methyl-CpNpN binding|methyltransferase activity|zinc ion binding|histone methylation
LOC102591115	24.175	25.369	30.3435	13.5847	14.5176	11.6427	11.557	16.4244	9.65903	102591115	protein_coding		GO:0005664,GO:0000808,GO:0003688,GO:0006260	nuclear origin of replication recognition complex|origin recognition complex|DNA replication origin binding|DNA replication
LOC102591122	6.02033	14.76	10.1886	12.598	7.05866	8.13359	22.2119	14.9467	20.4826	102591122	protein_coding				sot00030	Pentose phosphate pathway
LOC102591130	1.89041	2.64374	2.62816	5.10656	7.00351	12.7397	4.41453	2.65131	3.57143	102591130	protein_coding		GO:0016021,GO:0005886,GO:0009506	integral component of membrane|plasma membrane|plasmodesma
LOC102591139	2.25189	11.551	4.62471	29.944	14.4942	50.722	35.7192	23.6026	18.8174	102591139	protein_coding		GO:0000786,GO:0005634,GO:0003677,GO:0006334	nucleosome|nucleus|DNA binding|nucleosome assembly
LOC102591143	0.615285	1.95753	0.417959	1.18636	1.71478	2.21696	4.65645	8.25059	2.51913	102591143	protein_coding		GO:0005576,GO:0009505,GO:0052793,GO:0071555	extracellular region|plant-type cell wall|pectin acetylesterase activity|cell wall organization
LOC102591164	8.40703	7.25242	5.611	8.09269	4.9653	5.67689	13.6522	19.1929	12.3981	102591164	protein_coding		GO:0005634,GO:0005681,GO:0003723,GO:0008270,GO:0009738,GO:0006397,GO:0009737,GO:0008380	nucleus|spliceosomal complex|RNA binding|zinc ion binding|abscisic acid-activated signaling pathway|mRNA processing|response to abscisic acid|RNA splicing
LOC102591186	1.07012	2.92049	1.30477	3.34754	6.17762	7.59699	3.21909	1.52229	2.1543	102591186	protein_coding		GO:0005634,GO:0003700,GO:0009734,GO:0009733	nucleus|DNA-binding transcription factor activity|auxin-activated signaling pathway|response to auxin	sot04075	Plant hormone signal transduction
LOC102591189	124.089	241.012	229.233	129.253	112.777	88.8939	102.699	58.0885	101.009	102591189	protein_coding		GO:0005634,GO:0003677,GO:0009299,GO:0007275,GO:0090698,GO:0009416	nucleus|DNA binding|mRNA transcription|multicellular organism development|post-embryonic plant morphogenesis|response to light stimulus
LOC102591210	19.5043	14.1257	17.6115	6.94138	15.6611	10.7334	10.8387	34.4374	13.4528	102591210	protein_coding		GO:0009507,GO:0005829,GO:0005739,GO:0005524,GO:0051082,GO:0006458,GO:0007005,GO:0042026	chloroplast|cytosol|mitochondrion|ATP binding|unfolded protein binding|'de novo' protein folding|mitochondrion organization|protein refolding
LOC102591234	132.683	20.2043	21.124	16.6896	19.6943	17.3534	17.025	22.6254	14.6167	102591234	protein_coding
LOC102591235	2.99871	1.45187	1.46674	4.85955	6.54008	13.3994	15.6739	12.3473	7.13269	102591235	protein_coding		GO:0005768,GO:0005887,GO:0005773,GO:0015301,GO:0080139,GO:0005452,GO:0046713,GO:0051453,GO:0010036	endosome|integral component of plasma membrane|vacuole|anion:anion antiporter activity|borate efflux transmembrane transporter activity|inorganic anion exchanger activity|borate transport|regulation of intracellular pH|response to boron-containing substance
LOC102591266	0.383589	0.120914	0.220778	1.04004	1.22436	5.14406	0.846485	0.41575	0.11485	102591266	protein_coding		GO:0022626,GO:0022627,GO:0005886,GO:0046872,GO:0003735,GO:0000028,GO:0006412	cytosolic ribosome|cytosolic small ribosomal subunit|plasma membrane|metal ion binding|structural constituent of ribosome|ribosomal small subunit assembly|translation	sot03010	Ribosome
LOC102591277	3.10671	2.06833	1.61853	4.76203	23.2012	14.6696	2.45467	1.77793	1.76814	102591277	protein_coding
LOC102591283	0.432664	6.07179	2.91109	29.1127	9.8955	39.8582	24.8091	5.10441	14.7447	102591283	protein_coding		GO:0006952,GO:0009617,GO:0009723	defense response|response to bacterium|response to ethylene
LOC102591303	56.8035	19.0535	24.1104	10.1514	16.7937	7.73601	14.3672	16.2669	12.25	102591303	protein_coding
LOC102591305	4.61379	6.92269	9.29428	2.45802	3.24876	2.32673	2.50238	2.10026	0.87029	102591305	protein_coding		GO:0005737,GO:0005856,GO:0005886,GO:0051015,GO:0046872,GO:0003729,GO:0051017	cytoplasm|cytoskeleton|plasma membrane|actin filament binding|metal ion binding|mRNA binding|actin filament bundle assembly
LOC102591310	5.64017	11.3389	8.85806	8.61803	9.88628	10.9851	6.13104	1.40657	4.02791	102591310	protein_coding
LOC102591317	2.28642	4.03945	1.74277	2.11419	6.43276	1.16862	11.3275	23.9984	8.83937	102591317	protein_coding		GO:0016020,GO:0020037,GO:0005506,GO:0016709,GO:0042343	membrane|heme binding|iron ion binding|oxidoreductase activity,acting on paired donors, with incorporation or reduction of molecular oxygen, NAD(P)H as one donor, and incorporation of one atom of oxygen|indole glucosinolate metabolic process
LOC102591330	1.41729	2.61739	1.7689	5.47834	7.69756	9.7298	8.53518	14.8143	6.8288	102591330	protein_coding
LOC102591342	0.399674	0.477691	0.134188	0.399241	0.541207	1.0017	9.32942	9.82335	1.78004	102591342	non_coding
LOC102591360	88.8693	69.3504	34.4276	44.5361	19.3067	29.1161	26.533	16.1948	23.2894	102591360	protein_coding		GO:0030134,GO:0005783,GO:0005789,GO:0005793,GO:0005794,GO:0016021,GO:0006888,GO:0007030,GO:0006886	COPII-coated ER to Golgi transport vesicle|endoplasmic reticulum|endoplasmic reticulum membrane|endoplasmic reticulum-Golgi intermediate compartment|Golgi apparatus|integral component of membrane|ER to Golgi vesicle-mediated transport|Golgi organization|intracellular protein transport
LOC102591365	2.95891	3.54587	3.06594	8.64628	7.92708	17.2496	18.493	17.4818	12.3139	102591365	protein_coding		GO:0005737,GO:0004450,GO:0000287,GO:0051287,GO:0006097,GO:0006102,GO:0006099	cytoplasm|isocitrate dehydrogenase (NADP+) activity|magnesium ion binding|NAD binding|glyoxylate cycle|isocitrate metabolic process|tricarboxylic acid cycle	sot00020,sot00480,sot04146	Citrate cycle (TCA cycle)|Glutathione metabolism|Peroxisome
LOC102591369	0.603462	0.416111	0.0759781	1.58237	3.34525	1.19163	1.41122	1.01345	1.31748	102591369	protein_coding		GO:0005634,GO:0003677,GO:0003700,GO:0007275,GO:0010199,GO:0006355	nucleus|DNA binding|DNA-binding transcription factor activity|multicellular organism development|organ boundary specification between lateral organs and the meristem|regulation of transcription, DNA-templated
LOC102591375	1.09142	0.976311	0.237688	1.56169	1.1983	2.36577	0.243018	0.055949	0.494587	102591375	protein_coding		GO:0005634,GO:0003700,GO:0046983,GO:0000977,GO:0043565,GO:0000982,GO:0008134,GO:0044212,GO:0009960,GO:0007275,GO:0045944,GO:2000012	nucleus|DNA-binding transcription factor activity|protein dimerization activity|RNA polymerase II regulatory region sequence-specific DNA binding|sequence-specific DNA binding|transcription factor activity, RNA polymerase II proximal promoter sequence-specific DNA binding|transcription factor binding|transcription regulatory region DNA binding|endosperm development|multicellular organism developm…
LOC102591376	1.73356	2.12908	2.00965	5.55444	6.87623	17.886	9.46518	3.59827	4.04462	102591376	protein_coding
LOC102591383	6.12488	4.97754	3.83634	6.1383	4.29647	4.80122	13.8489	11.0522	10.8377	102591383	protein_coding		GO:0005886,GO:0005524,GO:0046872,GO:0004721,GO:0004674	plasma membrane|ATP binding|metal ion binding|phosphoprotein phosphatase activity|protein serine/threonine kinase activity
LOC102591414	2.02676	2.16151	1.71819	0.995412	1.95544	1.81637	21.359	13.9032	21.1683	102591414	protein_coding		GO:0005576,GO:0016985,GO:0046355,GO:0009845	extracellular region|mannan endo-1,4-beta-mannosidase activity|mannan catabolic process|seed germination	sot00051	Fructose and mannose metabolism
LOC102591415	58.4288	19.6418	7.51496	103.674	136.353	78.7288	46.5137	31.6509	43.3526	102591415	protein_coding		GO:0016021,GO:0046872,GO:0016740,GO:0006952,GO:0016567,GO:0010200	integral component of membrane|metal ion binding|transferase activity|defense response|protein ubiquitination|response to chitin
LOC102591423	9.01267	7.09836	4.57748	34.5834	31.0378	39.9298	15.8546	7.89352	13.8058	102591423	protein_coding
LOC102591437	14.0714	5.86294	7.8907	7.4019	20.9547	19.3503	3.28873	3.26521	2.87597	102591437	protein_coding		GO:0009507	chloroplast
LOC102591441	0.23043	0.395461	0.232096	1.27878	2.54825	4.41021	3.45405	0.898406	0.348798	102591441	protein_coding		GO:0005634,GO:0003677,GO:0003700,GO:0046983,GO:0006355	nucleus|DNA binding|DNA-binding transcription factor activity|protein dimerization activity|regulation of transcription, DNA-templated
LOC102591449	173.509	97.3314	102.361	69.6238	85.5085	61.0638	61.7442	79.9091	63.8401	102591449	protein_coding		GO:0005789,GO:0016021	endoplasmic reticulum membrane|integral component of membrane	sot04141	Protein processing in endoplasmic reticulum
LOC102591467	10.2541	0.860497	1.50958	0.122214	0.846478	0.299668	11.9143	15.6058	3.78222	102591467	protein_coding
LOC102591469	2.33506	1.71745	0.334155	1.12165	2.3585	4.17485	9.39534	13.9161	5.24163	102591469	protein_coding		GO:0005737,GO:0005634,GO:0005524,GO:0004693,GO:0004674,GO:0035556,GO:0010468	cytoplasm|nucleus|ATP binding|cyclin-dependent protein serine/threonine kinase activity|protein serine/threonine kinase activity|intracellular signal transduction|regulation of gene expression
LOC102591478	0.392034	0.108129	0.0822642	0.146854	0.28202	0.0595489	2.87653	1.36323	2.32801	102591478	protein_coding		GO:0016021,GO:0020037,GO:0005506,GO:0004497,GO:0016705	integral component of membrane|heme binding|iron ion binding|monooxygenase activity|oxidoreductase activity, acting on paired donors, with incorporation or reduction of molecular oxygen
LOC102591493	4.40884	3.9219	2.85474	4.45738	3.67529	3.06468	7.88781	10.2403	8.63625	102591493	protein_coding		GO:0005634,GO:0005681,GO:0003723,GO:0008270,GO:0009738,GO:0006397,GO:0009737,GO:0008380	nucleus|spliceosomal complex|RNA binding|zinc ion binding|abscisic acid-activated signaling pathway|mRNA processing|response to abscisic acid|RNA splicing
LOC102591500	0.949685	1.30066	1.25341	3.07496	4.6229	9.93864	3.97946	2.48454	1.68156	102591500	protein_coding		GO:0009055,GO:0046872	electron transfer activity|metal ion binding
LOC102591502	10.2051	5.83152	5.64019	3.50256	1.83366	2.05093	9.26981	3.25085	4.77128	102591502	protein_coding		GO:0005829,GO:0005794,GO:0009506,GO:0052691,GO:0071555,GO:0009832,GO:0009651,GO:0033356	cytosol|Golgi apparatus|plasmodesma|UDP-arabinopyranose mutase activity|cell wall organization|plant-type cell wall biogenesis|response to salt stress|UDP-L-arabinose metabolic process
LOC102591514	3.59442	5.57909	6.28644	8.32303	13.6291	14.6993	7.0532	4.31718	5.74181	102591514	protein_coding		GO:0051213,GO:0046872,GO:0016682,GO:0010150	dioxygenase activity|metal ion binding|oxidoreductase activity, acting on diphenols and related substances as donors, oxygen as acceptor|leaf senescence
LOC102591523	1.89005	5.28076	0.173065	1.66733	1.76994	11.6552	28.2609	41.5756	12.527	102591523	protein_coding		GO:0005634,GO:0003677,GO:0006355	nucleus|DNA binding|regulation of transcription, DNA-templated
LOC102591542	278.443	250.349	300.034	204.912	297.55	340.76	98.6642	141.951	155.572	102591542	protein_coding
LOC102591553	47.6005	41.0817	30.287	21.6084	33.5457	18.4969	15.4359	8.7104	14.6777	102591553	protein_coding		GO:0005777,GO:0052895,GO:0052894,GO:0016491,GO:0046592,GO:0052901,GO:0006598	peroxisome|N1-acetylspermine:oxygen oxidoreductase (N1-acetylspermidine-forming) activity|norspermine:oxygen oxidoreductase activity|oxidoreductase activity|polyamine oxidase activity|spermine:oxygen oxidoreductase (spermidine-forming) activity|polyamine catabolic process	sot00330,sot00410,sot00770	Arginine and proline metabolism|beta-Alanine metabolism|Pantothenate and CoA biosynthesis
LOC102591557	27.1156	6.91438	8.82217	4.74929	6.32619	4.83131	7.75015	11.6581	6.34116	102591557	protein_coding
LOC102591569	96.8313	51.9955	81.7351	31.4923	48.3128	33.2038	22.3622	35.3138	27.4752	102591569	protein_coding
LOC102591579	12.5936	4.5497	5.9749	2.0597	4.83248	5.60872	9.53903	17.7495	8.60983	102591579	protein_coding
LOC102591601	1.29759	1.13479	0.988199	3.14562	2.69993	6.20146	4.38366	3.19653	2.50401	102591601	protein_coding
LOC102591606	4.37033	4.30783	3.4157	9.08902	16.9292	29.2743	11.4238	7.85898	6.41925	102591606	protein_coding
LOC102591613	0	0	0	0.379372	0.080355	0.245174	0.0325923	0.0150072	0.11608	102591613	protein_coding		GO:0005618,GO:0031176,GO:0045493	cell wall|endo-1,4-beta-xylanase activity|xylan catabolic process
LOC102591615	64.9612	82.1151	80.1592	71.7926	59.6253	90.456	35.6514	24.927	32.3711	102591615	protein_coding		GO:0005783,GO:0005794,GO:0005773,GO:0009055,GO:0004362,GO:0015035,GO:0045454,GO:0034599	endoplasmic reticulum|Golgi apparatus|vacuole|electron transfer activity|glutathione-disulfide reductase activity|protein disulfide oxidoreductase activity|cell redox homeostasis|cellular response to oxidative stress
LOC102591626	13.6109	4.73489	1.11156	13.9636	29.8255	33.5542	14.2062	9.59382	5.30055	102591626	protein_coding
LOC102591631	103.066	63.4941	69.4819	37.953	57.979	45.8077	48.1169	52.7753	50.398	102591631	protein_coding		GO:0005634,GO:0004518,GO:0043565,GO:0050832	nucleus|nuclease activity|sequence-specific DNA binding|defense response to fungus
LOC102591632	2.98728	4.68514	2.98921	8.94239	8.39763	11.086	10.4154	6.6752	8.06149	102591632	protein_coding
LOC102591639	2.97851	6.78514	6.20842	22.659	11.6937	34.5353	23.0759	11.4296	16.3	102591639	protein_coding		GO:0005886,GO:0009506,GO:0005524,GO:0004674,GO:0009742,GO:0009737,GO:0009409,GO:0009651	plasma membrane|plasmodesma|ATP binding|protein serine/threonine kinase activity|brassinosteroid mediated signaling pathway|response to abscisic acid|response to cold|response to salt stress
LOC102591655	37.0783	19.1393	14.3489	47.3055	83.3713	121.903	63.2293	137.538	71.383	102591655	protein_coding		GO:0005634,GO:0003677,GO:0003700,GO:0009738	nucleus|DNA binding|DNA-binding transcription factor activity|abscisic acid-activated signaling pathway	sot04075	Plant hormone signal transduction
LOC102591666	116.858	70.485	68.9824	73.3106	63.8058	96.3681	38.7782	36.9572	39.1955	102591666	protein_coding		GO:0005634,GO:0005667,GO:0003677,GO:0003713,GO:0060261	nucleus|transcription factor complex|DNA binding|transcription coactivator activity|positive regulation of transcription initiation from RNA polymerase II promoter
LOC102591675	15.2428	10.9072	10.3241	8.45536	15.5811	11.9935	5.92478	5.51886	3.98469	102591675	protein_coding
LOC102591678	6.54003	2.78864	1.83376	15.5731	12.0094	14.144	7.00808	4.29133	4.00097	102591678	protein_coding		GO:0005634,GO:0009536,GO:0046872,GO:0004722,GO:0009738,GO:0050832,GO:0009620,GO:0009611	nucleus|plastid|metal ion binding|protein serine/threonine phosphatase activity|abscisic acid-activated signaling pathway|defense response to fungus|response to fungus|response to wounding
LOC102591679	0	0	0	0	0	0.0138837	0.862834	0.28894	0.143675	102591679	protein_coding		GO:0016021,GO:0005739,GO:0000741,GO:0010197,GO:0009651	integral component of membrane|mitochondrion|karyogamy|polar nucleus fusion|response to salt stress
LOC102591687	4.72579	2.08551	2.15018	2.42545	3.64925	5.64366	12.7625	12.4176	5.47316	102591687	protein_coding		GO:0016021,GO:0005886,GO:0009506,GO:0005524,GO:0042277,GO:0017046,GO:0001653,GO:0004672,GO:0004674,GO:0004714,GO:1902025,GO:0046777,GO:2000280,GO:0048831,GO:0010555,GO:0090548,GO:0006970	integral component of membrane|plasma membrane|plasmodesma|ATP binding|peptide binding|peptide hormone binding|peptide receptor activity|protein kinase activity|protein serine/threonine kinase activity|transmembrane receptor protein tyrosine kinase activity|nitrate import|protein autophosphorylation|regulation of root development|regulation of shoot system development|response to mannitol|respons…
LOC102591690	1.62913	2.01857	2.57497	4.10598	7.6363	8.54311	2.91664	3.63671	1.44457	102591690	protein_coding		GO:0009507,GO:0016491	chloroplast|oxidoreductase activity	sot00061,sot00780	Fatty acid biosynthesis|Biotin metabolism
[truncated: 1,648 more rows]

## Sheet: Table S3
Table S3 Data information of Gene Ontology (GO) enrichment analysis of DEGs
[truncated: 43 more rows]

## Sheet: Table S4
Table S4 Gene significance (GS) and module membership (MM) relationships between genes and phenotypic traitsin the two candidate modules
[truncated: 1,624 more rows]

[truncated: 5 more sheets: Table S5, Table S6, Table S7, Table S8, Table S9]
